# Supplementary material for: Causal effect of gut microbiota on pancreatic cancer: A Mendelian randomization and colocalization study
Source: J Cell Mol Med. 2024 Mar 25;28(8):e18255. doi: 10.1111/jcmm.18255 (PMC10962122; doi:10.1111/jcmm.18255)
Supplement: Supplementary file 2 — Table S1. [file JCMM-28-e18255-s001.xlsx]

## Sheet: Suplementary Table
Supplementary Table	Description
Table S1	STROBE-MR checklist of recommended items to address in reports of Mendelian randomization studies
Table S2	Two-sample Mendelian randomization(MR) analysis between GM and PC[Inverse variance weighted(IVW), P< 0.05]
Table S3	F-statistic for Instrument variables(IVs)
Table S4	Cochrane’s Q test and I^2 for IVW
Table S5	Cochrane’s Q test and I^2 for IVW and MR Egger
Table S6	MR-Egger regression intercept analysis
Table S7	Steiger test
Table S8	MR-PRESSO analysis
Table S9	Summary-based Mendelian randomization (SMR) analysis from blood DNA methylation to GM (FDR < 0.05)
Table S10	SMR analysis from blood gene expression to GM (FDR < 0.05)
Table S11	SMR analysis from blood DNA methylation to gene expression (FDR < 0.05)
Table S12	Regulatory component annotation of 29 DNA methylation sites(FDR < 0.05)
Table S13	Colocalization analysis between gene expression and PC (PPH4 > 0.5)

## Sheet: Table S1
Supplementary table 1 STROBE-MR checklist of recommended items to address in reports of Mendelian randomization studies1 2
Item No.	Section	Checklist item	Page No.	Relevant text from manuscript
1	TITLE and ABSTRACT	Indicate Mendelian randomization (MR) as the study’s design in the title and/or the abstract if that is a main purpose of the study	1	Causal effect of gut microbiota on pancreatic cancer: A Mendelian randomization and colocalization study
	INTRODUCTION
2	Background	Explain the scientific background and rationale for the reported study. What is the exposure? Is a potential causal relationship between exposure and outcome plausible? Justify why MR is a helpful method to address the study question	2	The pancreas is anatomically connected to the gastrointestinal tract via the pancreatic duct 5. This connection may facilitate the potential reflux of microbiota into the pancreatic duct, a phenomenon that is corroborated by the higher incidence of pancreatic ductal adenocarcinoma (PDAC) in the head of the pancreas, as opposed to its body or tail6. A disrupted GM can lead to chronic inflammation,…
3	Objectives	State specific objectives clearly, including pre-specified causal hypotheses (if any). State that MR is a method that, under specific assumptions, intends to estimate causal effects	2	This study aimed to establish a causal link between GM and PC and to explore potential genes involved in this mechanism.
	METHODS
4	Study design and data sources	Present key elements of the study design early in the article. Consider including a table listing sources of data for all phases of the study. For each data source contributing to the analysis, describe the following:	2-3	This study aimed to establish a causal link between GM and PC and to explore potential genes involved in this mechanism. Firstly, we utilized MR analysis to assess the causal impact of GM on PC. Secondly, SMR analysis was employed to identify potential GM cis-eQTLs and GM cis-mQTLs. Then we investigated the pleiotropic associations via GM cis-mQTLs and GM cis-eQTLs to pinpoint genes that were imp…
	a)	Setting: Describe the study design and the underlying population, if possible. Describe the setting, locations, and relevant dates, including periods of recruitment, exposure, follow-up, and data collection, when available.	3-4	The summary data for GM GWAS were from a meta-analysis by the MiBioGen consortium(https://mibiogen.gcc.rug.nl/), which encompassed 18,340 individuals predominantly of European descent (n=13,266) across 24 cohorts, and included a total of 211 taxa, spanning 131 genera, 35 families, 20 orders, 16 classes, and 9 phyla. The study coordinated 16S ribosomal RNA gene sequencing with genotyping data for …
	b)	Participants: Give the eligibility criteria, and the sources and methods of selection of participants. Report the sample size, and whether any power or sample size calculations were carried out prior to the main analysis	4	For the aim of investigating the causal effect between GM and PC, we chose SNP to be used as IVs based on the following three major assumptions: 1)The SNP must be related to the exposure factor to be studied (P<1.0e−5). The 1000 Genomes project European samples data were used as a reference panel to calculate the linkage disequilibrium (LD) between SNPs. The LD was considered significant at an r^…
	c)	Describe measurement, quality control and selection of genetic variants	4	For the aim of investigating the causal effect between GM and PC, we chose SNP to be used as IVs based on the following three major assumptions: 1)The SNP must be related to the exposure factor to be studied (P<1.0e−5). The 1000 Genomes project European samples data were used as a reference panel to calculate the linkage disequilibrium (LD) between SNPs. The LD was considered significant at an r^…
	d)	For each exposure, outcome, and other relevant variables, describe methods of assessment and diagnostic criteria for diseases	4-5	To evaluate the causal effect of GM on the risk of PC, we employed several MR methods, including IVW, MR-Egger, and weighted median (WM). IVW approach was chosen as the primary method for MR analysis because of its higher statistical efficacy, while the other two methods were used as complementary approaches. P<0.05 was considered statistically significant as evidence of a potential causal effect…
	e)	Provide details of ethics committee approval and participant informed consent, if relevant	3	In this study, all data were obtained from public databases; therefore, neither additional ethical approval nor participants’ informed consent was required.
5	Assumptions	Explicitly state the three core IV assumptions for the main analysis (relevance, independence and exclusion restriction) as well assumptions for any additional or sensitivity analysis	4	For the aim of investigating the causal effect between GM and PC, we chose SNP to be used as IVs based on the following three major assumptions: 1)The SNP must be related to the exposure factor to be studied (P<1.0e−5). The 1000 Genomes project European samples data were used as a reference panel to calculate the linkage disequilibrium (LD) between SNPs. The LD was considered significant at an r^…
6	Statistical methods: main analysis	Describe statistical methods and statistics used
	a)	Describe how quantitative variables were handled in the analyses (i.e., scale, units, model)	4	To evaluate the causal effects of GM on the risk of PC, we employed several MR methods, including IVW, MR-Egger, and weighted median(WM)
	b)	Describe how genetic variants were handled in the analyses and, if applicable, how their weights were selected	4	For the aim of investigating the causal effect between GM and PC, we chose SNP to be used as IVs based on the following three major assumptions: 1)The SNP must be related to the exposure factor to be studied (P<1.0e−5). The 1000 Genomes project European samples data were used as a reference panel to calculate the linkage disequilibrium (LD) between SNPs. The LD was considered significant at an r^…
	c)	Describe the MR estimator (e.g. two-stage least squares, Wald ratio) and related statistics. Detail the included covariates and, in case of two-sample MR, whether the same covariate set was used for adjustment in the two samples	3	The summary data for PC GWAS, obtained from the NHGRI-EBI GWAS Catalog, included 587 European ancestry cases and 455,761 European ancestry controls 5.
	d)	Explain how missing data were addressed	NA
	e)	If applicable, indicate how multiple testing was addressed	NA
7	Assessment of assumptions	Describe any methods or prior knowledge used to assess the assumptions or justify their validity	4-5	Heterogeneity was assessed by Cochrane’s Q test and I^2, with P<0.05 considered heterogeneous. Additionally, MR-Egger regression was applied to examine the presence of horizontal pleiotropy in MR analysis. If P>0.05, horizontal pleiotropy was considered not to be present. We analyzed the pleiotropy using MR-PRESSO and removed possible outliers to ensure the accuracy of the results (based on IVW r…
8	Sensitivity analyses and additional analyses	Describe any sensitivity analyses or additional analyses performed (e.g. comparison of effect estimates from different approaches, independent replication, bias analytic techniques, validation of instruments, simulations)	4-5	Heterogeneity was assessed by Cochrane’s Q test and I^2, with P<0.05 considered heterogeneous. Additionally, MR-Egger regression was applied to examine the presence of horizontal pleiotropy in MR analysis. If P>0.05, horizontal pleiotropy was considered not to be present. We analyzed the pleiotropy using MR-PRESSO and removed possible outliers to ensure the accuracy of the results (based on IVW r…
9	Software and pre-registration
	a)	Name statistical software and package(s), including version and settings used	5	We performed MR and colocalization analysis mainly using the ‘TwoSample MR’ and ‘coloc’ packages, respectively, in R software (version 4.3.0).
	b)	State whether the study protocol and details were pre-registered (as well as when and where)	5	We performed MR and colocalization analysis mainly using the ‘TwoSample MR’ and ‘coloc’ packages, respectively, in R software (version 4.3.0).
	RESULTS
10	Descriptive data
	a)	Report the numbers of individuals at each stage of included studies and reasons for exclusion. Consider use of a flow diagram	4	Our MR analysis was conducted following the guidelines outlined in the Strengthening the Reporting of Observational Studies in Epidemiology Using Mendelian Randomization (STROBE-MR) checklist (Table S1) 24, 25.
	b)	Report summary statistics for phenotypic exposure(s), outcome(s), and other relevant variables (e.g. means, SDs, proportions)	3	The summary data for GM GWAS were from a meta-analysis by the MiBioGen consortium(https://mibiogen.gcc.rug.nl/), which encompassed 18,340 individuals predominantly of European descent (n=13,266) across 24 cohorts, and included a total of 211 taxa, spanning 131 genera, 35 families, 20 orders, 16 classes, and 9 phyla. The study coordinated 16S ribosomal RNA gene sequencing with genotyping data for …
	c)	If the data sources include meta-analyses of previous studies, provide the assessments of heterogeneity across these studies	NA
	d)	For two-sample MR:	4	For the aim of investigating the causal effect between GM and PC, we chose SNP to be used as IVs based on the following three major assumptions: 1)The SNP must be related to the exposure factor to be studied (P<1.0e−5). The 1000 Genomes project European samples data were used as a reference panel to calculate the linkage disequilibrium (LD) between SNPs. The LD was considered significant at an r^…
		i. Provide justification of the similarity of the genetic variant-exposure associations between the exposure and outcome samples
		ii. Provide information on the number of individuals who overlap between the exposure and outcome studies
11	Main results
	a)	Report the associations between genetic variant and exposure, and between genetic variant and outcome, preferably on an interpretable scale	5-6	A total of 211 types of GM containing 14581 SNPs (P<1.0e-5) were included. Based on the principles of IVs selection and local clumping (LD, r^2<0.01, window=5000kb), 2769 SNPs were identified as IVs. Finally, we detected 9 types of GM (98 SNPs in total) that were causally associated with PC, including 4 protective and 5 risk-associated GM (Figure 2). The effect of each associated SNP on the outco…
	b)	Report MR estimates of the relationship between exposure and outcome, and the measures of uncertainty from the MR analysis, on an interpretable scale, such as odds ratio or relative risk per SD difference	5-6	A total of 211 types of GM containing 14581 SNPs (P<1.0e-5) were included. Based on the principles of IVs selection and local clumping (LD, r^2<0.01, window=5000kb), 2769 SNPs were identified as IVs. Finally, we detected 9 types of GM (98 SNPs in total) that were causally associated with PC, including 4 protective and 5 risk-associated GM (Figure 2). The effect of each associated SNP on the outco…
	c)	If relevant, consider translating estimates of relative risk into absolute risk for a meaningful time period	NA
	d)	Consider plots to visualize results (e.g. forest plot, scatterplot of associations between genetic variants and outcome versus between genetic variants and exposure)	6	Figure 2
12	Assessment of assumptions
	a)	Report the assessment of the validity of the assumptions	6	Cochrane’s Q test and I^2 for IVW and MR Egger showed no significant heterogeneity for these IVs(Cochrane’s Q>0.05, I^2<0.05; Table S4 and Table S5), and MR-Egger regression intercept analysis found no horizontal pleiotropy (Table S6). The Steiger test showed that there was no reverse causal impact (Table S7). As for Sensitivity analysis in these causal effects, we detected no potential outliers …
	b)	Report any additional statistics (e.g., assessments of heterogeneity across genetic variants, such as I2, Q statistic or E-value)	6	Cochrane’s Q test and I^2 for IVW and MR Egger showed no significant heterogeneity for these IVs(Cochrane’s Q>0.05, I^2<0.05; Table S4 and Table S5), and MR-Egger regression intercept analysis found no horizontal pleiotropy (Table S6). The Steiger test showed that there was no reverse causal impact (Table S7). As for Sensitivity analysis in these causal effects, we detected no potential outliers …
13	Sensitivity analyses and additional analyses
	a)	Report any sensitivity analyses to assess the robustness of the main results to violations of the assumptions	6	Cochrane’s Q test and I^2 for IVW and MR Egger showed no significant heterogeneity for these IVs(Cochrane’s Q>0.05, I^2<0.05; Table S4 and Table S5), and MR-Egger regression intercept analysis found no horizontal pleiotropy (Table S6). The Steiger test showed that there was no reverse causal impact (Table S7). As for Sensitivity analysis in these causal effects, we detected no potential outliers …
	b)	Report results from other sensitivity analyses or additional analyses	6	Cochrane’s Q test and I^2 for IVW and MR Egger showed no significant heterogeneity for these IVs(Cochrane’s Q>0.05, I^2<0.05; Table S4 and Table S5), and MR-Egger regression intercept analysis found no horizontal pleiotropy (Table S6). The Steiger test showed that there was no reverse causal impact (Table S7). As for Sensitivity analysis in these causal effects, we detected no potential outliers …
	c)	Report any assessment of direction of causal relationship (e.g., bidirectional MR)	6	Cochrane’s Q test and I^2 for IVW and MR Egger showed no significant heterogeneity for these IVs(Cochrane’s Q>0.05, I^2<0.05; Table S4 and Table S5), and MR-Egger regression intercept analysis found no horizontal pleiotropy (Table S6). The Steiger test showed that there was no reverse causal impact (Table S7). As for Sensitivity analysis in these causal effects, we detected no potential outliers …
	d)	When relevant, report and compare with estimates from non-MR analyses	6	Cochrane’s Q test and I^2 for IVW and MR Egger showed no significant heterogeneity for these IVs(Cochrane’s Q>0.05, I^2<0.05; Table S4 and Table S5), and MR-Egger regression intercept analysis found no horizontal pleiotropy (Table S6). The Steiger test showed that there was no reverse causal impact (Table S7). As for Sensitivity analysis in these causal effects, we detected no potential outliers …
	e)	Consider additional plots to visualize results (e.g., leave-one-out analyses)	6	Cochrane’s Q test and I^2 for IVW and MR Egger showed no significant heterogeneity for these IVs(Cochrane’s Q>0.05, I^2<0.05; Table S4 and Table S5), and MR-Egger regression intercept analysis found no horizontal pleiotropy (Table S6). The Steiger test showed that there was no reverse causal impact (Table S7). As for Sensitivity analysis in these causal effects, we detected no potential outliers …
	DISCUSSION
14	Key results	Summarize key results with reference to study objectives	7-8	Our study employed the MR methods to investigate a causal relationship between GM and PC, aligning with the results of previous studies 12-16. They revealed various associations between different types of GM and PC due to the differences in the data sources used. Besides validating the causal relationship between GM and PC, we utilized SMR analysis to integrate GM GWAS with blood cis-eQTLs data a…
15	Limitations	Discuss limitations of the study, taking into account the validity of the IV assumptions, other sources of potential bias, and imprecision. Discuss both direction and magnitude of any potential bias and any efforts to address them	9	This paper has some limitations. Firstly, we employed summary statistics instead of individual-level data, which limited our ability to investigate non-linear relationships. We were also not able to correct for sample overlap. Secondly, the predominant European ancestry of the GWAS participants may constrain the generalizability of our findings across different ethnic groups. Thirdly, we only foc…
16	Interpretation
	a)	Meaning: Give a cautious overall interpretation of results in the context of their limitations and in comparison with other studies	9	This paper has some limitations. Firstly, we employed summary statistics instead of individual-level data, which limited our ability to investigate non-linear relationships. We were also not able to correct for sample overlap. Secondly, the predominant European ancestry of the GWAS participants may constrain the generalizability of our findings across different ethnic groups. Thirdly, we only foc…
	b)	Mechanism: Discuss underlying biological mechanisms that could drive a potential causal relationship between the investigated exposure and the outcome, and whether the gene-environment equivalence assumption is reasonable. Use causal language carefully, clarifying that IV estimates may provide causal effects only under certain assumptions	9	This paper has some limitations. Firstly, we employed summary statistics instead of individual-level data, which limited our ability to investigate non-linear relationships. We were also not able to correct for sample overlap. Secondly, the predominant European ancestry of the GWAS participants may constrain the generalizability of our findings across different ethnic groups. Thirdly, we only foc…
	c)	Clinical relevance: Discuss whether the results have clinical or public policy relevance, and to what extent they inform effect sizes of possible interventions	7-8	Our study employed the MR methods to investigate a causal relationship between GM and PC, aligning with the results of previous studies 12-16. They revealed various associations between different types of GM and PC due to the differences in the data sources used. Besides validating the causal relationship between GM and PC, we utilized SMR methods to integrate GM GWAS with blood cis-eQTLs data an…
17	Generalizability	Discuss the generalizability of the study results (a) to other populations, (b) across other exposure periods/timings, and (c) across other levels of exposure	9	This paper has some limitations. Firstly, we employed summary statistics instead of individual-level data, which limited our ability to investigate non-linear relationships. We were also not able to correct for sample overlap. Secondly, the predominant European ancestry of the GWAS participants may constrain the generalizability of our findings across different ethnic groups. Thirdly, we only foc…
	OTHER INFORMATION
18	Funding	Describe sources of funding and the role of funders in the present study and, if applicable, sources of funding for the databases and original study or studies on which the present study is based	10	This study was supported by the National Natural Science Foundation of China Projects (No.82360135).
19	Data and data sharing	Provide the data used to perform all analyses or report where and how the data can be accessed, and reference these sources in the article. Provide the statistical code needed to reproduce the results in the article, or report whether the code is publicly accessible and if so, where	10	The standard tools used in this study (including SMR) are available at https://yanglab.westlake.edu.cn/software/smr. GWAS summary statistics for GM and PC were downloaded from https://mibiogen.gcc.rug.nl/ and https://www.ebi.ac.uk/gwas/studies/GCST90041814, respectively. Blood eQTLs and mQTLs were obtained from https://yanglab.westlake.edu.cn/software/smr/#eQTLsummarydata and https://yanglab.west…
20	Conflicts of Interest	All authors should declare all potential conflicts of interest	10	The authors confirmed that there are no conflicts of interest.
This checklist is copyrighted by the Equator Network under the Creative Commons Attribution 3.0 Unported (CC BY 3.0) license.
1	Skrivankova VW, Richmond RC, Woolf BAR, Yarmolinsky J, Davies NM, Swanson SA, et al. Strengthening the Reporting of Observational Studies in Epidemiology using Mendelian Randomization (STROBE-MR) Statement. JAMA. 2021;under review.
2	Skrivankova VW, Richmond RC, Woolf BAR, Davies NM, Swanson SA, VanderWeele TJ, et al. Strengthening the Reporting of Observational Studies in Epidemiology using Mendelian Randomisation (STROBE-MR): Explanation and Elaboration. BMJ. 2021;375:n2233.

## Sheet: Table S2
Supplementary table 2 Two-sample Mendelian randomization(MR) analysis between GM and PC[Inverse variance weighted(IVW), P < 0.05]
id.exposure	id.outcome	outcome	exposure	method	nsnp	b	se	P	lo_ci	up_ci	or	or_lci95	or_uci95
A3z1Td	CW08bO	outcome	family.unknownfamily.id.1000001214	MR Egger	9	0.0237037	0.603137	0.969748	-1.15845	1.20585	1.02399	0.313974	3.33961
A3z1Td	CW08bO	outcome	family.unknownfamily.id.1000001214	Weighted median	9	0.227983	0.273167	0.403948	-0.307424	0.763389	1.25606	0.735339	2.14554
A3z1Td	CW08bO	outcome	family.unknownfamily.id.1000001214	Inverse variance weighted	9	0.4285	0.216236	0.0475205	0.00467752	0.852323	1.53495	1.00469	2.34509
drY64c	CW08bO	outcome	genus.Parasutterella.id.2892	MR Egger	14	-0.366395	0.688253	0.604198	-1.71537	0.98258	0.693229	0.179897	2.67134
drY64c	CW08bO	outcome	genus.Parasutterella.id.2892	Weighted median	14	-0.807888	0.317689	0.01099	-1.43056	-0.185217	0.445799	0.239175	0.830924
drY64c	CW08bO	outcome	genus.Parasutterella.id.2892	Inverse variance weighted	14	-0.640288	0.236359	0.00674938	-1.10355	-0.177024	0.527141	0.331691	0.837759
Je3fi1	CW08bO	outcome	genus.LachnospiraceaeUCG004.id.11324	MR Egger	13	-0.206185	1.13501	0.859154	-2.4308	2.01843	0.813683	0.0879662	7.52652
Je3fi1	CW08bO	outcome	genus.LachnospiraceaeUCG004.id.11324	Weighted median	13	-0.530893	0.393326	0.177095	-1.30181	0.240026	0.58808	0.272039	1.27128
Je3fi1	CW08bO	outcome	genus.LachnospiraceaeUCG004.id.11324	Inverse variance weighted	13	-0.714243	0.29292	0.0147544	-1.28837	-0.140119	0.489563	0.275721	0.869255
kujDFt	CW08bO	outcome	genus.unknowngenus.id.1000001215	MR Egger	9	0.0237037	0.603137	0.969748	-1.15845	1.20585	1.02399	0.313974	3.33961
kujDFt	CW08bO	outcome	genus.unknowngenus.id.1000001215	Weighted median	9	0.227983	0.286358	0.425948	-0.333279	0.789245	1.25606	0.71657	2.20173
kujDFt	CW08bO	outcome	genus.unknowngenus.id.1000001215	Inverse variance weighted	9	0.4285	0.216236	0.0475205	0.00467752	0.852323	1.53495	1.00469	2.34509
N9n18H	CW08bO	outcome	genus.Sutterella.id.2896	MR Egger	12	0.708217	1.38845	0.621066	-2.01315	3.42958	2.03037	0.133567	30.8638
N9n18H	CW08bO	outcome	genus.Sutterella.id.2896	Weighted median	12	0.931697	0.388945	0.0166	0.169366	1.69403	2.53881	1.18455	5.44136
N9n18H	CW08bO	outcome	genus.Sutterella.id.2896	Inverse variance weighted	12	0.898114	0.294029	0.00225431	0.321817	1.47441	2.45497	1.37963	4.36846
phJBr0	CW08bO	outcome	genus.Eggerthella.id.819	MR Egger	11	-0.451669	0.916802	0.63405	-2.2486	1.34526	0.636565	0.105547	3.83919
phJBr0	CW08bO	outcome	genus.Eggerthella.id.819	Weighted median	11	-0.531531	0.271239	0.0500376	-1.06316	9.69e-05	0.587705	0.345363	1.0001
phJBr0	CW08bO	outcome	genus.Eggerthella.id.819	Inverse variance weighted	11	-0.45734	0.19731	0.020456	-0.844066	-0.0706127	0.632965	0.429959	0.931823
qhkV9Q	CW08bO	outcome	order.Gastranaerophilales.id.1591	MR Egger	9	0.0237037	0.603137	0.969748	-1.15845	1.20585	1.02399	0.313974	3.33961
qhkV9Q	CW08bO	outcome	order.Gastranaerophilales.id.1591	Weighted median	9	0.227983	0.288443	0.4293	-0.337366	0.793331	1.25606	0.713648	2.21075
qhkV9Q	CW08bO	outcome	order.Gastranaerophilales.id.1591	Inverse variance weighted	9	0.4285	0.216236	0.0475205	0.00467752	0.852323	1.53495	1.00469	2.34509
s0b65A	CW08bO	outcome	genus.Oxalobacter.id.2978	MR Egger	11	-0.793342	0.808285	0.351987	-2.37758	0.790897	0.452331	0.0927748	2.20537
s0b65A	CW08bO	outcome	genus.Oxalobacter.id.2978	Weighted median	11	-0.382621	0.228438	0.0939449	-0.83036	0.0651172	0.682071	0.435892	1.06728
s0b65A	CW08bO	outcome	genus.Oxalobacter.id.2978	Inverse variance weighted	11	-0.370365	0.176068	0.0354189	-0.715458	-0.0252721	0.690482	0.488968	0.975045
soGRNf	CW08bO	outcome	class.Melainabacteria.id.1589	MR Egger	10	0.0660955	0.583401	0.912589	-1.07737	1.20956	1.06833	0.34049	3.35202
soGRNf	CW08bO	outcome	class.Melainabacteria.id.1589	Weighted median	10	0.162679	0.266518	0.541607	-0.359697	0.685055	1.17666	0.697888	1.98388
soGRNf	CW08bO	outcome	class.Melainabacteria.id.1589	Inverse variance weighted	10	0.43601	0.206471	0.03471	0.031327	0.840693	1.54652	1.03182	2.31797

## Sheet: Table S3
Supplementary table 3 F-statistic for Instrument variables(IVs)
chr.exposure	pos.exposure	SNP	other_allele.exposure	effect_allele.exposure	beta.exposure	se.exposure	pval.exposure	samplesize.exposure	exposure	mr_keep.exposure	pval_origin.exposure	id.exposure	eaf.exposure	data_source.exposure	reliability.exposure	R2	F
2	136616754	rs182549	T	C	0.111489	0.012066	3.79006e-20	16313	class.Actinobacteria.id.419	TRUE	reported	UvHHJz	0.4911	textfile	high	0.00520644	85.3667
1	207003553	rs6660520	G	A	0.0711483	0.0134495	1.10652e-07	16308	class.Actinobacteria.id.419	TRUE	reported	UvHHJz	0.2147	textfile	high	0.00171304	27.9808
16	81776768	rs8047955	G	A	0.0575815	0.0116762	8.33727e-07	16306	class.Actinobacteria.id.419	TRUE	reported	UvHHJz	0.3519	textfile	high	0.00148925	24.317
13	112859829	rs7322849	C	T	0.0944467	0.0192976	6.20794e-07	16313	class.Actinobacteria.id.419	TRUE	reported	UvHHJz	0.0964	textfile	high	0.00146621	23.9504
15	94852795	rs72767435	C	T	-0.126352	0.0273626	2.56804e-06	12898	class.Actinobacteria.id.419	TRUE	reported	UvHHJz	0.0676	textfile	high	0.00165048	21.3198
12	20378911	rs10841473	C	G	-0.0583765	0.0123353	2.5936e-06	16311	class.Actinobacteria.id.419	TRUE	reported	UvHHJz	0.2704	textfile	high	0.00137119	22.3934
22	35567355	rs134366	A	G	0.111877	0.023501	1.50428e-06	14302	class.Actinobacteria.id.419	TRUE	reported	UvHHJz	0.0596	textfile	high	0.00158206	22.6593
5	475408	rs11745923	T	G	0.0563759	0.0115529	1.58131e-06	16312	class.Actinobacteria.id.419	TRUE	reported	UvHHJz	0.3966	textfile	high	0.00145768	23.8095
15	49208992	rs12899991	T	A	0.0719923	0.0154661	4.02818e-06	16182	class.Actinobacteria.id.419	TRUE	reported	UvHHJz	0.16	textfile	high	0.0013372	21.6649
10	126110032	rs1515761	C	T	0.0762317	0.0169884	4.96362e-06	15525	class.Actinobacteria.id.419	TRUE	reported	UvHHJz	0.1332	textfile	high	0.0012953	20.1331
2	137602926	rs1961273	T	C	0.0602969	0.0126047	1.75236e-06	16313	class.Actinobacteria.id.419	TRUE	reported	UvHHJz	0.2714	textfile	high	0.00140082	22.8809
1	114665485	rs12049045	G	A	0.0510452	0.0114325	8.62622e-06	16311	class.Actinobacteria.id.419	TRUE	reported	UvHHJz	0.3817	textfile	high	0.00122072	19.9331
17	75348675	rs11655079	C	T	-0.0560674	0.0124286	5.92512e-06	16309	class.Actinobacteria.id.419	TRUE	reported	UvHHJz	0.2495	textfile	high	0.00124627	20.3482
2	161611969	rs1376754	A	G	0.0509242	0.0112503	6.71385e-06	16182	class.Actinobacteria.id.419	TRUE	reported	UvHHJz	0.4702	textfile	high	0.00126456	20.4864
11	71221248	rs4945008	G	A	0.0540741	0.0121393	5.39237e-06	16313	class.Actinobacteria.id.419	TRUE	reported	UvHHJz	0.3002	textfile	high	0.00121486	19.8397
5	18019549	rs7700479	A	T	-0.0769653	0.0173933	8.62148e-06	16313	class.Actinobacteria.id.419	TRUE	reported	UvHHJz	0.0795	textfile	high	0.00119887	19.5783
8	65654844	rs80083040	G	T	0.155784	0.0348017	8.62105e-06	8003	class.Actinobacteria.id.419	TRUE	reported	UvHHJz	0.0517	textfile	high	0.0024975	20.0325
7	95654718	rs961091	A	G	0.0501255	0.011255	8.67593e-06	16311	class.Actinobacteria.id.419	TRUE	reported	UvHHJz	0.4334	textfile	high	0.00121456	19.8324
6	14617591	rs857444	T	C	0.0509553	0.011539	8.92233e-06	16312	class.Actinobacteria.id.419	TRUE	reported	UvHHJz	0.3608	textfile	high	0.00119402	19.4978
2	75630344	rs34569731	G	A	0.0705145	0.0157564	7.37916e-06	9115	class.Alphaproteobacteria.id.2379	TRUE	reported	MBZPqG	0.335	textfile	high	0.00219247	20.0239
3	13726736	rs9813022	G	A	-0.0751277	0.0153867	1.05333e-06	9593	class.Alphaproteobacteria.id.2379	TRUE	reported	MBZPqG	0.3022	textfile	high	0.00247902	23.8353
2	169033340	rs76784716	G	A	0.133271	0.0267738	5.09141e-07	9593	class.Alphaproteobacteria.id.2379	TRUE	reported	MBZPqG	0.0716	textfile	high	0.0025762	24.7722
9	95517807	rs140912403	T	C	-0.160677	0.0317708	6.20363e-07	8520	class.Alphaproteobacteria.id.2379	TRUE	reported	MBZPqG	0.0646	textfile	high	0.00299303	25.5712
1	14238305	rs10803434	T	A	-0.0692742	0.0148866	3.55434e-06	9115	class.Alphaproteobacteria.id.2379	TRUE	reported	MBZPqG	0.4513	textfile	high	0.00237008	21.6499
3	84471266	rs55876211	T	C	-0.080811	0.0184159	7.53639e-06	9589	class.Alphaproteobacteria.id.2379	TRUE	reported	MBZPqG	0.172	textfile	high	0.00200405	19.2514
12	89471235	rs7960664	A	G	0.0969489	0.0215149	8.84301e-06	9596	class.Alphaproteobacteria.id.2379	TRUE	reported	MBZPqG	0.1511	textfile	high	0.00211155	20.301
3	59982336	rs17061716	C	G	0.0927341	0.0207569	9.33258e-06	9465	class.Alphaproteobacteria.id.2379	TRUE	reported	MBZPqG	0.1372	textfile	high	0.00210435	19.9555
19	28641647	rs12977163	C	G	0.0690234	0.0153829	7.14185e-06	9115	class.Alphaproteobacteria.id.2379	TRUE	reported	MBZPqG	0.3678	textfile	high	0.00220395	20.1289
3	176407911	rs62285697	T	C	0.0805256	0.0180912	9.75933e-06	9115	class.Alphaproteobacteria.id.2379	TRUE	reported	MBZPqG	0.1998	textfile	high	0.00216888	19.8079
9	101101172	rs28564647	G	T	-0.0613034	0.0137579	7.81199e-06	17368	class.Bacilli.id.1673	TRUE	reported	cHAwgN	0.2058	textfile	high	0.00114188	19.8525
4	151687420	rs7666190	A	C	-0.104044	0.0247934	8.46829e-06	10436	class.Bacilli.id.1673	TRUE	reported	cHAwgN	0.0626	textfile	high	0.0016846	17.6068
4	7431487	rs4459992	C	T	0.0535854	0.0116362	4.29836e-06	17362	class.Bacilli.id.1673	TRUE	reported	cHAwgN	0.3201	textfile	high	0.00121995	21.2042
1	200418805	rs57872228	T	C	-0.0714773	0.0146647	9.21977e-07	17375	class.Bacilli.id.1673	TRUE	reported	cHAwgN	0.171	textfile	high	0.00136544	23.7542
8	10143164	rs2952251	G	A	-0.0598868	0.0123903	1.07895e-06	17360	class.Bacilli.id.1673	TRUE	reported	cHAwgN	0.2525	textfile	high	0.0013439	23.3588
5	174173171	rs77558518	G	A	-0.107255	0.0222879	1.33772e-06	15836	class.Bacilli.id.1673	TRUE	reported	cHAwgN	0.0646	textfile	high	0.00146021	23.1548
16	991253	rs35344081	A	G	0.0619529	0.0127066	1.01498e-06	17374	class.Bacilli.id.1673	TRUE	reported	cHAwgN	0.2406	textfile	high	0.00136637	23.769
7	36349586	rs78938557	C	T	0.108007	0.0232858	1.06891e-06	15226	class.Bacilli.id.1673	TRUE	reported	cHAwgN	0.0676	textfile	high	0.001411	21.5113
4	98049499	rs11730038	A	G	-0.0630747	0.0128717	1.96025e-06	17377	class.Bacilli.id.1673	TRUE	reported	cHAwgN	0.2406	textfile	high	0.00137994	24.0097
3	94153993	rs76717940	A	T	0.156331	0.0325945	1.0725e-06	8017	class.Bacilli.id.1673	TRUE	reported	cHAwgN	0.0606	textfile	high	0.00286119	22.9982
3	4800550	rs1962325	G	C	0.0554219	0.0114789	1.38434e-06	17356	class.Bacilli.id.1673	TRUE	reported	cHAwgN	0.3191	textfile	high	0.0013413	23.3083
6	67570929	rs74352383	A	T	-0.104496	0.0217083	1.52752e-06	16519	class.Bacilli.id.1673	TRUE	reported	cHAwgN	0.0944	textfile	high	0.00140072	23.1682
13	24973509	rs9581006	T	C	0.225309	0.0467697	1.79458e-06	4253	class.Bacilli.id.1673	TRUE	reported	cHAwgN	0.0457	textfile	high	0.00542712	23.1966
12	100585559	rs11110282	G	A	-0.101189	0.0217379	4.85442e-06	16026	class.Bacilli.id.1673	TRUE	reported	cHAwgN	0.0676	textfile	high	0.00135028	21.6661
17	40835649	rs4028634	C	T	0.0520614	0.0109842	2.2076e-06	17377	class.Bacilli.id.1673	TRUE	reported	cHAwgN	0.4254	textfile	high	0.00129111	22.462
15	58738075	rs694949	G	A	-0.081146	0.0180042	7.59585e-06	16600	class.Bacilli.id.1673	TRUE	reported	cHAwgN	0.1223	textfile	high	0.00122221	20.3111
11	8332350	rs12797734	C	T	0.0572158	0.0126793	7.21166e-06	16902	class.Bacilli.id.1673	TRUE	reported	cHAwgN	0.2525	textfile	high	0.00120332	20.3606
19	51959855	rs34989881	G	A	0.111056	0.0246039	6.54586e-06	12966	class.Bacilli.id.1673	TRUE	reported	cHAwgN	0.0656	textfile	high	0.00156887	20.3708
4	184681021	rs111552159	G	C	0.128032	0.0286921	9.12818e-06	11350	class.Bacilli.id.1673	TRUE	reported	cHAwgN	0.0636	textfile	high	0.00175127	19.9083
3	64398863	rs13068444	G	A	0.0601035	0.0136407	9.53048e-06	17260	class.Bacilli.id.1673	TRUE	reported	cHAwgN	0.1928	textfile	high	0.00112355	19.4121
2	231723657	rs1595463	A	C	0.0476864	0.0108547	7.9738e-06	17358	class.Bacilli.id.1673	TRUE	reported	cHAwgN	0.4871	textfile	high	0.00111063	19.2975
3	184371224	rs74663707	T	C	0.0979154	0.0224074	8.45686e-06	15769	class.Bacilli.id.1673	TRUE	reported	cHAwgN	0.0726	textfile	high	0.00120946	19.0926
1	176792690	rs7546249	A	T	-0.0567113	0.0118386	1.54814e-06	18333	class.Bacteroidia.id.912	TRUE	reported	3cepHO	0.2455	textfile	high	0.00125015	22.9452
16	74290641	rs929878	T	C	-0.0548532	0.012153	4.73377e-06	18334	class.Bacteroidia.id.912	TRUE	reported	3cepHO	0.2445	textfile	high	0.00110994	20.3701
22	27433885	rs17343978	C	A	-0.0552057	0.0120278	8.35928e-06	18334	class.Bacteroidia.id.912	TRUE	reported	3cepHO	0.2604	textfile	high	0.00114773	21.0645
9	116888284	rs13291169	G	C	0.0689676	0.0148765	3.74579e-06	17513	class.Bacteroidia.id.912	TRUE	reported	3cepHO	0.16	textfile	high	0.00122573	21.4901
1	157495438	rs72706335	C	T	-0.22241	0.0493458	7.65519e-06	3819	class.Bacteroidia.id.912	TRUE	reported	3cepHO	0.0656	textfile	high	0.00529119	20.3039
10	39062269	rs11146701	G	A	0.0473596	0.010541	7.08228e-06	18220	class.Bacteroidia.id.912	TRUE	reported	3cepHO	0.4254	textfile	high	0.00110668	20.1839
8	70916181	rs62531359	G	T	0.0655728	0.0149891	9.08665e-06	18320	class.Bacteroidia.id.912	TRUE	reported	3cepHO	0.1451	textfile	high	0.00104357	19.136
2	213189994	rs4146051	G	A	-0.107377	0.0245661	8.76426e-06	11372	class.Bacteroidia.id.912	TRUE	reported	3cepHO	0.0557	textfile	high	0.00167719	19.1017
8	13110185	rs79585701	C	A	0.0646823	0.0149628	9.98589e-06	18334	class.Bacteroidia.id.912	TRUE	reported	3cepHO	0.1292	textfile	high	0.00101823	18.6851
3	195936789	rs4916508	A	G	-0.0466729	0.0105312	8.47116e-06	18324	class.Bacteroidia.id.912	TRUE	reported	3cepHO	0.4354	textfile	high	0.00107074	19.6392
9	136493820	rs62575403	T	C	0.140055	0.0311128	7.06129e-06	9668	class.Bacteroidia.id.912	TRUE	reported	3cepHO	0.0437	textfile	high	0.00209157	20.2595
13	70523029	rs55773148	A	G	-0.121514	0.0236759	3.89585e-07	11349	class.Bacteroidia.id.912	TRUE	reported	3cepHO	0.0527	textfile	high	0.00231565	26.3366
3	89339527	rs7631304	A	G	-0.0645771	0.0132957	8.36781e-07	18334	class.Bacteroidia.id.912	TRUE	reported	3cepHO	0.17	textfile	high	0.00128504	23.5876
17	6461200	rs73975615	A	G	-0.207018	0.0442633	1.21616e-06	3350	class.Bacteroidia.id.912	TRUE	reported	3cepHO	0.0109	textfile	high	0.00648718	21.8609
14	59317502	rs111845179	C	T	0.102648	0.0213843	9.23988e-07	16393	class.Bacteroidia.id.912	TRUE	reported	3cepHO	0.0616	textfile	high	0.00140359	23.0386
2	53831026	rs2032750	C	T	-0.0508393	0.0106807	1.91509e-06	17853	class.Bacteroidia.id.912	TRUE	reported	3cepHO	0.4513	textfile	high	0.00126746	22.6542
20	30596130	rs6087811	G	T	-0.0978177	0.0198522	7.44305e-07	16184	class.Betaproteobacteria.id.2867	TRUE	reported	NRTrjR	0.0815	textfile	high	0.00149789	24.2753
4	45642485	rs4033856	T	C	0.0832423	0.0167237	5.17166e-07	15945	class.Betaproteobacteria.id.2867	TRUE	reported	NRTrjR	0.1292	textfile	high	0.00155141	24.7725
3	193456274	rs2367850	C	G	0.064006	0.0130374	9.11762e-07	16717	class.Betaproteobacteria.id.2867	TRUE	reported	NRTrjR	0.2207	textfile	high	0.0014397	24.0993
2	239888758	rs12467854	C	G	0.0641363	0.0131766	1.09863e-06	17038	class.Betaproteobacteria.id.2867	TRUE	reported	NRTrjR	0.2078	textfile	high	0.0013886	23.6891
5	173497796	rs62395635	C	T	0.109741	0.0236	2.94091e-06	15108	class.Betaproteobacteria.id.2867	TRUE	reported	NRTrjR	0.0706	textfile	high	0.00142917	21.62
7	111285025	rs2613606	T	C	-0.0513106	0.0109091	2.19817e-06	17146	class.Betaproteobacteria.id.2867	TRUE	reported	NRTrjR	0.3936	textfile	high	0.00128859	22.12
1	153240013	rs1928341	G	A	0.0525581	0.0110408	2.01529e-06	17150	class.Betaproteobacteria.id.2867	TRUE	reported	NRTrjR	0.4215	textfile	high	0.0013196	22.6584
9	84206018	rs72747231	G	C	-0.137281	0.0290338	2.05511e-06	11344	class.Betaproteobacteria.id.2867	TRUE	reported	NRTrjR	0.0417	textfile	high	0.00196694	22.353
3	70592215	rs11128180	G	A	0.0592944	0.0128769	3.67144e-06	17151	class.Betaproteobacteria.id.2867	TRUE	reported	NRTrjR	0.2237	textfile	high	0.00123475	21.2008
13	58689340	rs2321387	A	G	-0.0494596	0.0109424	5.80036e-06	17149	class.Betaproteobacteria.id.2867	TRUE	reported	NRTrjR	0.5298	textfile	high	0.00118993	20.428
4	23588462	rs1511453	G	A	0.0923492	0.0199158	4.75765e-06	17085	class.Betaproteobacteria.id.2867	TRUE	reported	NRTrjR	0.0636	textfile	high	0.00125692	21.499
18	26569901	rs9964679	G	A	0.052911	0.0114866	4.8458e-06	17151	class.Betaproteobacteria.id.2867	TRUE	reported	NRTrjR	0.3101	textfile	high	0.00123562	21.2158
8	112732674	rs56386628	T	C	-0.0622252	0.0135688	5.86955e-06	17147	class.Betaproteobacteria.id.2867	TRUE	reported	NRTrjR	0.2177	textfile	high	0.00122499	21.0281
9	104899117	rs320161	G	A	0.0572286	0.01262	7.33242e-06	17035	class.Betaproteobacteria.id.2867	TRUE	reported	NRTrjR	0.2753	textfile	high	0.00120571	20.5617
15	56786407	rs75242906	T	C	-0.121083	0.028075	9.27278e-06	10803	class.Betaproteobacteria.id.2867	TRUE	reported	NRTrjR	0.0537	textfile	high	0.00171885	18.5972
14	52494072	rs2273429	G	A	-0.0724037	0.0153105	4.52136e-06	18337	class.Clostridia.id.1859	TRUE	reported	upQHxj	0.1074	textfile	high	0.00121811	22.3612
4	152131744	rs6815608	C	T	0.103803	0.0210883	4.01857e-07	16731	class.Clostridia.id.1859	TRUE	reported	upQHxj	0.0845	textfile	high	0.00144607	24.2263
21	40703251	rs112334273	A	G	0.0641008	0.0127404	3.81407e-07	18217	class.Clostridia.id.1859	TRUE	reported	upQHxj	0.2455	textfile	high	0.00138766	25.3114
4	161507301	rs6814436	C	T	0.0739995	0.0150815	9.65098e-07	18336	class.Clostridia.id.1859	TRUE	reported	upQHxj	0.1322	textfile	high	0.00131127	24.0724
18	48792829	rs72915163	C	T	-0.0581025	0.0120557	1.34295e-06	18317	class.Clostridia.id.1859	TRUE	reported	upQHxj	0.2654	textfile	high	0.00126648	23.2249
12	5942519	rs10774377	G	A	0.052659	0.0113858	3.24401e-06	18330	class.Clostridia.id.1859	TRUE	reported	upQHxj	0.334	textfile	high	0.00116559	21.3879
5	149077788	rs13179700	C	T	0.0511937	0.0109569	3.37083e-06	18338	class.Clostridia.id.1859	TRUE	reported	upQHxj	0.3549	textfile	high	0.00118903	21.8279
6	163743050	rs6934062	C	G	0.0524406	0.0116115	6.53083e-06	17859	class.Clostridia.id.1859	TRUE	reported	upQHxj	0.2843	textfile	high	0.00114078	20.3942
5	105060362	rs1842454	A	G	-0.0547202	0.0127338	8.72023e-06	18340	class.Clostridia.id.1859	TRUE	reported	upQHxj	0.2068	textfile	high	0.00100587	18.4642
2	231676041	rs10209007	C	G	0.0794173	0.0182427	9.89343e-06	17812	class.Clostridia.id.1859	TRUE	reported	upQHxj	0.0795	textfile	high	0.00106286	18.9497
3	131371980	rs76767978	A	G	0.0698882	0.0156319	8.398e-06	18329	class.Clostridia.id.1859	TRUE	reported	upQHxj	0.1183	textfile	high	0.00108937	19.9866
4	7420184	rs13105690	C	T	-0.0529097	0.011818	8.7779e-06	18340	class.Clostridia.id.1859	TRUE	reported	upQHxj	0.2674	textfile	high	0.00109172	20.0418
6	12397187	rs76860606	G	C	0.0947036	0.0225117	7.53167e-06	17579	class.Clostridia.id.1859	TRUE	reported	upQHxj	0.0716	textfile	high	0.00100574	17.6957
5	35770550	rs72738886	C	T	0.086617	0.0190393	8.24241e-06	16934	class.Clostridia.id.1859	TRUE	reported	upQHxj	0.0775	textfile	high	0.00122072	20.6945
20	50803760	rs7269302	T	A	-0.0963981	0.0212007	9.04045e-06	17405	class.Clostridia.id.1859	TRUE	reported	upQHxj	0.0706	textfile	high	0.00118645	20.6722
3	89268714	rs6797343	T	G	0.0592279	0.0134556	9.35647e-06	18340	class.Clostridia.id.1859	TRUE	reported	upQHxj	0.174	textfile	high	0.00105533	19.373
2	116724915	rs13421739	G	C	0.0888472	0.0179655	9.54199e-06	18340	class.Clostridia.id.1859	TRUE	reported	upQHxj	0.0567	textfile	high	0.00133178	24.4547
10	65799217	rs719099	G	A	0.0778402	0.0155815	5.43317e-07	17687	class.Coriobacteriia.id.809	TRUE	reported	Dxv2Zs	0.1362	textfile	high	0.00140904	24.954
19	55857777	rs45480394	G	T	-0.0504262	0.0113307	9.71448e-06	17413	class.Coriobacteriia.id.809	TRUE	reported	Dxv2Zs	0.3618	textfile	high	0.00113614	19.8039
1	176571431	rs240104	C	T	-0.0603429	0.0126849	1.51603e-06	17577	class.Coriobacteriia.id.809	TRUE	reported	Dxv2Zs	0.2445	textfile	high	0.0012858	22.6271
10	1922731	rs11250875	C	T	0.06075	0.0130939	4.82844e-06	17690	class.Coriobacteriia.id.809	TRUE	reported	Dxv2Zs	0.2087	textfile	high	0.00121534	21.5232
17	37376685	rs34739816	T	G	0.0965017	0.0207666	3.88358e-06	16593	class.Coriobacteriia.id.809	TRUE	reported	Dxv2Zs	0.0815	textfile	high	0.00129972	21.5917
5	125460084	rs76779974	G	C	0.0774888	0.0171877	5.63091e-06	16419	class.Coriobacteriia.id.809	TRUE	reported	Dxv2Zs	0.1123	textfile	high	0.0012364	20.3231
5	459415	rs80046645	G	C	0.25584	0.0561995	4.65689e-06	3204	class.Coriobacteriia.id.809	TRUE	reported	Dxv2Zs	0.0408	textfile	high	0.00642656	20.7109
12	11494021	rs1816223	G	A	-0.0586265	0.0129006	4.84114e-06	17688	class.Coriobacteriia.id.809	TRUE	reported	Dxv2Zs	0.2107	textfile	high	0.00116623	20.65
10	5644995	rs7898585	C	T	0.0731501	0.0164186	5.24671e-06	17691	class.Coriobacteriia.id.809	TRUE	reported	Dxv2Zs	0.1262	textfile	high	0.00112078	19.8477
20	62072077	rs67561917	G	A	-0.0714367	0.0154113	5.39129e-06	17333	class.Coriobacteriia.id.809	TRUE	reported	Dxv2Zs	0.1421	textfile	high	0.00123808	21.4838
9	136512906	rs3025411	G	A	0.0926543	0.0209468	8.26912e-06	15671	class.Coriobacteriia.id.809	TRUE	reported	Dxv2Zs	0.1044	textfile	high	0.00124698	19.5632
17	8121332	rs11656361	C	A	0.0773006	0.017553	8.02017e-06	16665	class.Coriobacteriia.id.809	TRUE	reported	Dxv2Zs	0.1292	textfile	high	0.0011624	19.3915
5	90471451	rs1397793	A	G	-0.0498855	0.0112446	9.77381e-06	17527	class.Coriobacteriia.id.809	TRUE	reported	Dxv2Zs	0.3857	textfile	high	0.00112166	19.6792
15	86433579	rs11073596	G	T	0.0510212	0.0114339	8.14449e-06	17527	class.Coriobacteriia.id.809	TRUE	reported	Dxv2Zs	0.34	textfile	high	0.00113478	19.9096
3	11654412	rs2442778	A	G	-0.116408	0.0258545	9.02703e-06	13472	class.Coriobacteriia.id.809	TRUE	reported	Dxv2Zs	0.0457	textfile	high	0.00150249	20.2689
1	179629191	rs7540303	T	C	0.0483227	0.0109062	9.62148e-06	17691	class.Coriobacteriia.id.809	TRUE	reported	Dxv2Zs	0.4215	textfile	high	0.00110847	19.6295
7	24464799	rs62448869	A	T	-0.0486059	0.0108982	7.87276e-06	17527	class.Coriobacteriia.id.809	TRUE	reported	Dxv2Zs	0.4602	textfile	high	0.00113362	19.8892
7	105084680	rs13307134	T	C	0.0565686	0.0126265	7.79931e-06	17527	class.Coriobacteriia.id.809	TRUE	reported	Dxv2Zs	0.2356	textfile	high	0.00114388	20.0695
10	1223742	rs4880783	T	G	0.056503	0.0125055	5.89507e-06	17691	class.Coriobacteriia.id.809	TRUE	reported	Dxv2Zs	0.2117	textfile	high	0.00115261	20.4121
19	52895166	rs12974142	A	G	0.0789796	0.0177205	8.51232e-06	17413	class.Coriobacteriia.id.809	TRUE	reported	Dxv2Zs	0.1083	textfile	high	0.00113949	19.8623
14	39660509	rs8010111	A	G	-0.103377	0.0229286	6.89624e-06	15996	class.Coriobacteriia.id.809	TRUE	reported	Dxv2Zs	0.0646	textfile	high	0.00126919	20.3253
20	33694801	rs6058181	T	C	0.0825716	0.0165958	3.39554e-07	15100	class.Deltaproteobacteria.id.3087	TRUE	reported	VQoCuG	0.1233	textfile	high	0.00163672	24.7518
21	45064961	rs2838334	A	G	0.0561722	0.0124124	5.44551e-06	15168	class.Deltaproteobacteria.id.3087	TRUE	reported	VQoCuG	0.3231	textfile	high	0.00134839	20.4774
17	2856662	rs4506934	T	C	-0.0936514	0.02012	3.58887e-06	15061	class.Deltaproteobacteria.id.3087	TRUE	reported	VQoCuG	0.1123	textfile	high	0.00143646	21.6627
9	81834426	rs17791387	G	A	-0.0735881	0.0154246	1.60223e-06	15071	class.Deltaproteobacteria.id.3087	TRUE	reported	VQoCuG	0.1412	textfile	high	0.00150796	22.7577
16	71541641	rs9928243	A	C	-0.0538457	0.0117718	5.02081e-06	15167	class.Deltaproteobacteria.id.3087	TRUE	reported	VQoCuG	0.4254	textfile	high	0.00137759	20.9199
10	11855599	rs11599763	C	T	-0.0544219	0.0117397	3.94123e-06	15168	class.Deltaproteobacteria.id.3087	TRUE	reported	VQoCuG	0.3897	textfile	high	0.00141479	21.4872
15	96161065	rs62020470	G	A	-0.0585411	0.0129358	4.85084e-06	15168	class.Deltaproteobacteria.id.3087	TRUE	reported	VQoCuG	0.2594	textfile	high	0.0013484	20.4774
9	15269705	rs112381107	T	C	0.206594	0.0456908	4.63054e-06	4457	class.Deltaproteobacteria.id.3087	TRUE	reported	VQoCuG	0.0477	textfile	high	0.00456613	20.4354
18	69312914	rs17084793	A	G	-0.0710762	0.015953	5.68634e-06	15164	class.Deltaproteobacteria.id.3087	TRUE	reported	VQoCuG	0.161	textfile	high	0.00130732	19.8475
1	203991605	rs2692012	G	A	0.110335	0.0253336	3.14186e-06	13104	class.Deltaproteobacteria.id.3087	TRUE	reported	VQoCuG	0.0636	textfile	high	0.00144544	18.9656
11	10658735	rs1035691	G	A	-0.055176	0.0121602	9.65172e-06	15168	class.Deltaproteobacteria.id.3087	TRUE	reported	VQoCuG	0.338	textfile	high	0.00135551	20.5856
1	203308383	rs16851319	C	G	-0.0705516	0.0150849	5.67888e-06	15154	class.Deltaproteobacteria.id.3087	TRUE	reported	VQoCuG	0.1869	textfile	high	0.00144136	21.871
2	233929283	rs3935584	T	C	-0.0523485	0.011566	7.50121e-06	15166	class.Deltaproteobacteria.id.3087	TRUE	reported	VQoCuG	0.496	textfile	high	0.0013489	20.4824
8	57867671	rs55744759	G	A	-0.0779693	0.0170738	7.3137e-06	15168	class.Deltaproteobacteria.id.3087	TRUE	reported	VQoCuG	0.1163	textfile	high	0.00137297	20.851
13	40385457	rs17530232	G	A	0.10305	0.0224648	2.79123e-06	16622	class.Erysipelotrichia.id.2147	TRUE	reported	3x8gfk	0.0765	textfile	high	0.00126433	21.0397
18	5830507	rs7234058	C	T	-0.0945759	0.0194091	9.12341e-07	16874	class.Erysipelotrichia.id.2147	TRUE	reported	3x8gfk	0.0974	textfile	high	0.00140515	23.741
3	195793712	rs2300774	A	G	0.0524152	0.0106784	8.95466e-07	18216	class.Erysipelotrichia.id.2147	TRUE	reported	3x8gfk	0.4076	textfile	high	0.00132092	24.0911
17	70327224	rs35161940	C	T	-0.0806041	0.0167641	1.8451e-06	18213	class.Erysipelotrichia.id.2147	TRUE	reported	3x8gfk	0.1272	textfile	high	0.00126771	23.1157
10	133897233	rs10781552	T	C	-0.0552212	0.0116074	2.33114e-06	17789	class.Erysipelotrichia.id.2147	TRUE	reported	3x8gfk	0.3121	textfile	high	0.00127068	22.6304
14	56156504	rs8003149	T	C	0.0538798	0.0116888	4.08475e-06	18213	class.Erysipelotrichia.id.2147	TRUE	reported	3x8gfk	0.2823	textfile	high	0.00116526	21.2454
8	38803551	rs62504403	T	C	0.0681159	0.0127883	1.12265e-07	16981	class.Erysipelotrichia.id.2147	TRUE	reported	3x8gfk	0.2356	textfile	high	0.00166794	28.3673
14	48997206	rs4078432	T	C	-0.0608929	0.0133764	4.23104e-06	17789	class.Erysipelotrichia.id.2147	TRUE	reported	3x8gfk	0.1809	textfile	high	0.00116359	20.7209
5	3002546	rs1074800	G	A	0.0492438	0.010887	6.14583e-06	17789	class.Erysipelotrichia.id.2147	TRUE	reported	3x8gfk	0.3986	textfile	high	0.00114877	20.4567
14	80357610	rs56970041	G	T	0.0724144	0.0164471	5.40344e-06	18217	class.Erysipelotrichia.id.2147	TRUE	reported	3x8gfk	0.1113	textfile	high	0.001063	19.3832
8	2954952	rs7826267	G	T	-0.0839071	0.0199131	9.28449e-06	17586	class.Erysipelotrichia.id.2147	TRUE	reported	3x8gfk	0.0746	textfile	high	0.00100859	17.753
1	64139196	rs1884466	T	C	-0.0475363	0.0106939	9.52701e-06	18205	class.Erysipelotrichia.id.2147	TRUE	reported	3x8gfk	0.4513	textfile	high	0.00108423	19.7576
1	97457427	rs290833	G	T	-0.0497374	0.0111376	8.029e-06	17789	class.Erysipelotrichia.id.2147	TRUE	reported	3x8gfk	0.3688	textfile	high	0.0011198	19.9402
2	167986992	rs6706173	C	A	0.074251	0.0146392	1.99495e-07	16020	class.Gammaproteobacteria.id.3303	TRUE	reported	9ac34C	0.1501	textfile	high	0.00160328	25.7225
12	43572952	rs11181912	A	G	-0.0579153	0.0118796	9.94762e-07	16017	class.Gammaproteobacteria.id.3303	TRUE	reported	9ac34C	0.3449	textfile	high	0.00148168	23.7643
18	48185248	rs79795896	G	A	-0.15921	0.0351373	7.92404e-06	7577	class.Gammaproteobacteria.id.3303	TRUE	reported	9ac34C	0.0537	textfile	high	0.00270228	20.5253
10	48385682	rs2234691	C	T	0.0762905	0.0171962	8.39264e-06	16011	class.Gammaproteobacteria.id.3303	TRUE	reported	9ac34C	0.1541	textfile	high	0.00122779	19.6799
8	115123937	rs6469506	A	T	0.0541424	0.0116333	3.28982e-06	16023	class.Gammaproteobacteria.id.3303	TRUE	reported	9ac34C	0.3907	textfile	high	0.00135001	21.6578
1	186502694	rs12404135	G	A	-0.0788843	0.0172415	8.89485e-06	15231	class.Gammaproteobacteria.id.3303	TRUE	reported	9ac34C	0.1173	textfile	high	0.00137248	20.9302
18	75633634	rs9973122	A	T	0.0740614	0.0162596	6.77007e-06	15650	class.Gammaproteobacteria.id.3303	TRUE	reported	9ac34C	0.1421	textfile	high	0.00132395	20.7447
6	137612554	rs9494710	T	C	-0.0549673	0.0120924	4.54607e-06	15650	class.Gammaproteobacteria.id.3303	TRUE	reported	9ac34C	0.3757	textfile	high	0.00131855	20.6599
3	18615903	rs75101789	T	C	0.0729012	0.0163003	8.78789e-06	16024	class.Gammaproteobacteria.id.3303	TRUE	reported	9ac34C	0.1561	textfile	high	0.00124672	19.9998
15	25162535	rs17114848	A	G	0.152377	0.0324332	4.05865e-06	4734	class.Lentisphaeria.id.2250	TRUE	reported	0ijuog	0.1093	textfile	high	0.004641	22.0636
21	21023966	rs2825714	G	A	-0.13741	0.0289246	1.72211e-06	4734	class.Lentisphaeria.id.2250	TRUE	reported	0ijuog	0.1571	textfile	high	0.00474471	22.559
20	61394262	rs77599476	G	A	0.230292	0.0480168	1.86133e-06	3722	class.Lentisphaeria.id.2250	TRUE	reported	0ijuog	0.0656	textfile	high	0.00614212	22.9899
7	146795379	rs11770843	T	C	0.109431	0.0234879	1.90729e-06	4705	class.Lentisphaeria.id.2250	TRUE	reported	0ijuog	0.2594	textfile	high	0.00459233	21.6974
1	11943792	rs72640280	G	A	0.220207	0.0486196	5.18035e-06	3816	class.Lentisphaeria.id.2250	TRUE	reported	0ijuog	0.0537	textfile	high	0.0053469	20.5027
9	111086170	rs62570196	T	C	-0.21635	0.0439866	1.07926e-06	3712	class.Lentisphaeria.id.2250	TRUE	reported	0ijuog	0.0686	textfile	high	0.00647509	24.1792
5	94720245	rs2731834	G	C	0.109438	0.023693	4.24358e-06	4733	class.Lentisphaeria.id.2250	TRUE	reported	0ijuog	0.2237	textfile	high	0.00448751	21.3261
15	101242690	rs1002941	A	G	0.105025	0.0233484	8.14836e-06	4734	class.Lentisphaeria.id.2250	TRUE	reported	0ijuog	0.2793	textfile	high	0.00425588	20.2249
13	20687179	rs2031282	G	A	0.122369	0.0270329	4.3826e-06	4734	class.Lentisphaeria.id.2250	TRUE	reported	0ijuog	0.17	textfile	high	0.00430972	20.4819
3	6223568	rs73113483	A	T	-0.131217	0.0288713	8.66341e-06	4718	class.Lentisphaeria.id.2250	TRUE	reported	0ijuog	0.1233	textfile	high	0.00435905	20.6473
3	14306949	rs9864379	C	T	-0.159735	0.0292553	5.3606e-08	5777	class.Melainabacteria.id.1589	TRUE	reported	soGRNf	0.1133	textfile	high	0.00513394	29.8015
16	80493705	rs11150282	C	T	0.0989487	0.0196972	6.02892e-07	5873	class.Melainabacteria.id.1589	TRUE	reported	soGRNf	0.3211	textfile	high	0.0042785	25.227
7	20010624	rs73074665	T	A	0.166216	0.0355728	2.86608e-06	5758	class.Melainabacteria.id.1589	TRUE	reported	soGRNf	0.0855	textfile	high	0.00377741	21.8252
1	230523039	rs16851659	C	G	-0.0896103	0.0186432	1.27487e-06	5884	class.Melainabacteria.id.1589	TRUE	reported	soGRNf	0.3887	textfile	high	0.0039111	23.0954
9	115975389	rs4129395	A	G	0.0896187	0.0185106	1.48056e-06	5887	class.Melainabacteria.id.1589	TRUE	reported	soGRNf	0.4264	textfile	high	0.00396586	23.432
15	100747683	rs79790072	C	T	0.226722	0.0487841	3.29009e-06	4107	class.Melainabacteria.id.1589	TRUE	reported	soGRNf	0.0567	textfile	high	0.00523152	21.5883
9	26184578	rs10738747	A	G	0.0814624	0.0184409	9.95804e-06	5884	class.Melainabacteria.id.1589	TRUE	reported	soGRNf	0.496	textfile	high	0.00330551	19.5075
9	122046549	rs1221147	A	T	0.123968	0.0278958	7.10737e-06	5768	class.Melainabacteria.id.1589	TRUE	reported	soGRNf	0.1561	textfile	high	0.00341217	19.742
18	1008278	rs789069	C	A	-0.103539	0.0234287	6.84635e-06	5879	class.Melainabacteria.id.1589	TRUE	reported	soGRNf	0.172	textfile	high	0.00331109	19.5239
9	24648997	rs113884518	C	T	-0.205352	0.0454982	8.0567e-06	4442	class.Melainabacteria.id.1589	TRUE	reported	soGRNf	0.0487	textfile	high	0.00456503	20.3617
11	2937631	rs367480	A	G	-0.083758	0.0185796	8.19925e-06	5887	class.Melainabacteria.id.1589	TRUE	reported	soGRNf	0.4274	textfile	high	0.00344025	20.3157
17	53906328	rs28678345	C	T	0.214848	0.0470878	6.69088e-06	4323	class.Melainabacteria.id.1589	TRUE	reported	soGRNf	0.0467	textfile	high	0.00479265	20.8088
14	107061448	rs10148250	A	G	0.0861928	0.0193381	8.67135e-06	5453	class.Melainabacteria.id.1589	TRUE	reported	soGRNf	0.4563	textfile	high	0.00362995	19.859
13	41956181	rs73457410	G	A	0.21534	0.0436695	1.40855e-06	3498	class.Methanobacteria.id.119	TRUE	reported	g5WbQm	0.0666	textfile	high	0.0069034	24.3021
2	125440268	rs10202904	G	T	-0.121754	0.0235357	3.0143e-07	3695	class.Methanobacteria.id.119	TRUE	reported	g5WbQm	0.4672	textfile	high	0.00719054	26.747
3	15053083	rs6776814	C	T	-0.199566	0.0411825	1.63062e-06	3385	class.Methanobacteria.id.119	TRUE	reported	g5WbQm	0.0895	textfile	high	0.00688948	23.4688
4	104418307	rs894996	A	C	0.216999	0.0449076	1.87557e-06	3582	class.Methanobacteria.id.119	TRUE	reported	g5WbQm	0.0716	textfile	high	0.00647634	23.3364
11	89349287	rs11018665	T	A	0.111465	0.0250516	6.51864e-06	3698	class.Methanobacteria.id.119	TRUE	reported	g5WbQm	0.341	textfile	high	0.00532506	19.7868
12	21338861	rs75208022	T	C	-0.227245	0.048763	5.92103e-06	3203	class.Methanobacteria.id.119	TRUE	reported	g5WbQm	0.0765	textfile	high	0.00673465	21.7038
12	43701132	rs12825290	G	C	-0.216781	0.0493496	6.07567e-06	3144	class.Methanobacteria.id.119	TRUE	reported	g5WbQm	0.0606	textfile	high	0.00610007	19.2841
5	178160975	rs56131665	A	G	0.178661	0.039298	6.17992e-06	3572	class.Methanobacteria.id.119	TRUE	reported	g5WbQm	0.0934	textfile	high	0.00575311	20.6574
3	2086167	rs4257531	A	G	0.164498	0.0364959	7.44344e-06	3162	class.Methanobacteria.id.119	TRUE	reported	g5WbQm	0.1143	textfile	high	0.00638397	20.303
19	46439321	rs10424197	A	G	-0.111274	0.0247517	9.27887e-06	3698	class.Methanobacteria.id.119	TRUE	reported	g5WbQm	0.325	textfile	high	0.00543558	20.1997
19	28827760	rs6508769	C	T	0.153519	0.0344519	8.22529e-06	3319	class.Methanobacteria.id.119	TRUE	reported	g5WbQm	0.165	textfile	high	0.00594705	19.8444
7	10773932	rs73068003	T	G	-0.15814	0.0351803	8.44583e-06	3692	class.Methanobacteria.id.119	TRUE	reported	g5WbQm	0.1223	textfile	high	0.0054432	20.1953
11	47103877	rs72901605	C	T	-0.0841852	0.0178119	3.2579e-06	10526	class.Mollicutes.id.3920	TRUE	reported	gytN8V	0.1859	textfile	high	0.00211771	22.3341
14	46519718	rs74603314	C	T	0.221639	0.0462918	1.55689e-06	4499	class.Mollicutes.id.3920	TRUE	reported	gytN8V	0.0457	textfile	high	0.00506947	22.9136
8	59440824	rs10108398	A	G	0.0769142	0.0153953	1.09e-06	10932	class.Mollicutes.id.3920	TRUE	reported	gytN8V	0.2913	textfile	high	0.00227797	24.9551
2	157532549	rs11890098	G	A	0.074438	0.0153389	9.56571e-07	11392	class.Mollicutes.id.3920	TRUE	reported	gytN8V	0.2555	textfile	high	0.00206304	23.5466
1	109965986	rs3768491	G	A	-0.0681052	0.0149061	4.23352e-06	11002	class.Mollicutes.id.3920	TRUE	reported	gytN8V	0.2863	textfile	high	0.00189381	20.8715
14	97159674	rs17214486	A	C	0.06099	0.0135623	6.60866e-06	11387	class.Mollicutes.id.3920	TRUE	reported	gytN8V	0.4016	textfile	high	0.00177285	20.2198
1	61850864	rs12566890	G	T	-0.101147	0.0230978	3.65095e-06	11371	class.Mollicutes.id.3920	TRUE	reported	gytN8V	0.0954	textfile	high	0.00168358	19.1729
11	108439087	rs78169027	G	A	-0.108283	0.0237289	5.8761e-06	10542	class.Mollicutes.id.3920	TRUE	reported	gytN8V	0.1083	textfile	high	0.00197144	20.8201
13	73170489	rs4885016	C	T	-0.0819606	0.0181628	7.26986e-06	11388	class.Mollicutes.id.3920	TRUE	reported	gytN8V	0.1571	textfile	high	0.00178493	20.3596
15	95309676	rs28537087	A	G	0.0820873	0.0188312	8.07399e-06	11382	class.Mollicutes.id.3920	TRUE	reported	gytN8V	0.164	textfile	high	0.00166669	18.9986
7	79490250	rs2464826	C	A	0.0944239	0.0211806	8.39505e-06	10998	class.Mollicutes.id.3920	TRUE	reported	gytN8V	0.1262	textfile	high	0.0018038	19.8705
20	16259524	rs6043847	C	T	-0.114937	0.0248606	4.55476e-06	11130	class.Mollicutes.id.3920	TRUE	reported	gytN8V	0.0696	textfile	high	0.00191677	21.3707
5	165266628	rs1643968	C	T	-0.0565284	0.0112298	4.14596e-07	18170	class.Negativicutes.id.2164	TRUE	reported	bozzlo	0.2803	textfile	high	0.00139261	25.3362
16	21249925	rs60274479	C	T	-0.0659623	0.0134137	1.1623e-06	17610	class.Negativicutes.id.2164	TRUE	reported	bozzlo	0.2227	textfile	high	0.00137132	24.1794
3	142135117	rs13086907	A	G	0.0625312	0.0131735	1.95488e-06	18163	class.Negativicutes.id.2164	TRUE	reported	bozzlo	0.1998	textfile	high	0.00123898	22.5291
4	17413426	rs73232831	A	G	-0.151829	0.0314932	1.87452e-06	9382	class.Negativicutes.id.2164	TRUE	reported	bozzlo	0.0636	textfile	high	0.00247119	23.2372
15	101245088	rs71405394	A	G	-0.114178	0.02405	2.16631e-06	13861	class.Negativicutes.id.2164	TRUE	reported	bozzlo	0.0517	textfile	high	0.00162343	22.5358
9	124912908	rs61249479	C	A	0.0777075	0.0168628	2.95471e-06	18165	class.Negativicutes.id.2164	TRUE	reported	bozzlo	0.0875	textfile	high	0.00116768	21.2333
8	41231597	rs1447205	C	G	-0.0502053	0.0108382	2.93324e-06	18165	class.Negativicutes.id.2164	TRUE	reported	bozzlo	0.3618	textfile	high	0.00117988	21.4554
7	22817571	rs4722181	G	T	0.0501306	0.0105798	2.00112e-06	18163	class.Negativicutes.id.2164	TRUE	reported	bozzlo	0.4761	textfile	high	0.0012346	22.4493
10	115597993	rs4463806	C	T	-0.0543966	0.0129365	7.80662e-06	18160	class.Negativicutes.id.2164	TRUE	reported	bozzlo	0.2038	textfile	high	0.000972681	17.6791
10	5579818	rs9423647	A	G	0.047817	0.0105282	6.06114e-06	18164	class.Negativicutes.id.2164	TRUE	reported	bozzlo	0.5149	textfile	high	0.00113436	20.6257
21	34377485	rs2834062	G	A	0.0489057	0.0108842	8.4392e-06	18171	class.Negativicutes.id.2164	TRUE	reported	bozzlo	0.3648	textfile	high	0.00110986	20.1874
10	80086072	rs1649999	G	A	0.0748989	0.0166458	7.5812e-06	18036	class.Negativicutes.id.2164	TRUE	reported	bozzlo	0.0974	textfile	high	0.00112128	20.2439
7	75609677	rs1135612	A	G	0.0529785	0.0119177	9.26307e-06	18164	class.Negativicutes.id.2164	TRUE	reported	bozzlo	0.2445	textfile	high	0.00108676	19.7592
12	130309670	rs111862613	C	T	0.090699	0.0196746	3.73846e-06	11621	class.Verrucomicrobiae.id.4029	TRUE	reported	VgmVgV	0.166	textfile	high	0.00182539	21.248
4	95027272	rs11729256	C	T	0.0749798	0.0150177	6.7309e-07	11861	class.Verrucomicrobiae.id.4029	TRUE	reported	VgmVgV	0.2386	textfile	high	0.00209725	24.9235
4	100544188	rs74542928	C	T	0.112164	0.0236422	1.63222e-06	11216	class.Verrucomicrobiae.id.4029	TRUE	reported	VgmVgV	0.0785	textfile	high	0.00200272	22.5036
11	130280667	rs4936098	G	A	0.0648843	0.0135928	1.12221e-06	11858	class.Verrucomicrobiae.id.4029	TRUE	reported	VgmVgV	0.34	textfile	high	0.00191785	22.7817
6	56341481	rs9349825	G	A	-0.0704036	0.0147128	2.53687e-06	11858	class.Verrucomicrobiae.id.4029	TRUE	reported	VgmVgV	0.2793	textfile	high	0.0019273	22.8942
10	11389614	rs3995795	T	C	0.0641275	0.0140995	5.18557e-06	11690	class.Verrucomicrobiae.id.4029	TRUE	reported	VgmVgV	0.3181	textfile	high	0.00176645	20.6828
16	81063149	rs2602429	T	C	0.0746844	0.0156194	2.58297e-06	11690	class.Verrucomicrobiae.id.4029	TRUE	reported	VgmVgV	0.2217	textfile	high	0.00195194	22.8589
10	5064327	rs4242783	A	G	0.0689292	0.0147693	2.63612e-06	11690	class.Verrucomicrobiae.id.4029	TRUE	reported	VgmVgV	0.2873	textfile	high	0.00185979	21.7777
1	105422565	rs11184341	C	G	0.0655342	0.0142231	4.13405e-06	11864	class.Verrucomicrobiae.id.4029	TRUE	reported	VgmVgV	0.2783	textfile	high	0.00178625	21.2264
1	41074472	rs61779207	A	G	-0.0758309	0.0167762	6.72285e-06	11591	class.Verrucomicrobiae.id.4029	TRUE	reported	VgmVgV	0.1779	textfile	high	0.00175963	20.4283
18	49473635	rs117107102	G	A	0.204683	0.0431573	2.91821e-06	4975	class.Verrucomicrobiae.id.4029	TRUE	reported	VgmVgV	0.0447	textfile	high	0.00450094	22.4844
15	97570657	rs12908520	A	G	0.0618926	0.0130946	2.17163e-06	11863	class.Verrucomicrobiae.id.4029	TRUE	reported	VgmVgV	0.4563	textfile	high	0.00187966	22.3366
20	31867840	rs941682	A	G	-0.0631436	0.0143767	9.61003e-06	11809	class.Verrucomicrobiae.id.4029	TRUE	reported	VgmVgV	0.3111	textfile	high	0.00163086	19.287
9	107117653	rs2933324	G	A	-0.0662557	0.0140257	2.23676e-06	12525	family.Acidaminococcaceae.id.2166	TRUE	reported	RwIrJx	0.2535	textfile	high	0.00177848	22.3116
6	5723181	rs6923842	C	T	-0.0796106	0.0169192	2.21303e-06	11904	family.Acidaminococcaceae.id.2166	TRUE	reported	RwIrJx	0.169	textfile	high	0.00185644	22.1364
11	114701288	rs6589457	G	A	0.165911	0.0349516	2.31508e-06	7386	family.Acidaminococcaceae.id.2166	TRUE	reported	RwIrJx	0.0547	textfile	high	0.00304147	22.5267
1	203102563	rs6427992	C	G	-0.0595857	0.01296	4.24324e-06	12527	family.Acidaminococcaceae.id.2166	TRUE	reported	RwIrJx	0.3926	textfile	high	0.00168458	21.135
6	158647999	rs262812	C	T	-0.065675	0.0142257	3.24906e-06	12099	family.Acidaminococcaceae.id.2166	TRUE	reported	RwIrJx	0.2664	textfile	high	0.0017585	21.31
3	186553389	rs74540770	A	G	-0.108969	0.0243533	7.08804e-06	10606	family.Acidaminococcaceae.id.2166	TRUE	reported	RwIrJx	0.0646	textfile	high	0.00188418	20.0175
20	61991833	rs45497800	C	T	-0.117863	0.0257351	5.86428e-06	11316	family.Acidaminococcaceae.id.2166	TRUE	reported	RwIrJx	0.0825	textfile	high	0.00185014	20.9713
3	18462531	rs78702810	C	T	-0.143755	0.0323244	9.16468e-06	7992	family.Acidaminococcaceae.id.2166	TRUE	reported	RwIrJx	0.0467	textfile	high	0.00246864	19.7733
6	133007480	rs35011108	G	A	0.241826	0.0503796	1.8267e-06	3630	family.Actinomycetaceae.id.421	TRUE	reported	yWCkar	0.0636	textfile	high	0.00630729	23.0281
9	76394568	rs2889192	T	G	0.0887537	0.0195009	3.64417e-06	7710	family.Actinomycetaceae.id.421	TRUE	reported	yWCkar	0.2068	textfile	high	0.00267945	20.7087
6	67207371	rs34583783	T	G	0.123756	0.026427	5.47971e-06	7710	family.Actinomycetaceae.id.421	TRUE	reported	yWCkar	0.1024	textfile	high	0.00283627	21.9242
15	29850991	rs58484246	C	T	0.0761407	0.0169007	6.12428e-06	7710	family.Actinomycetaceae.id.421	TRUE	reported	yWCkar	0.326	textfile	high	0.00262561	20.2915
6	169224781	rs4073240	A	G	0.0747546	0.0164684	6.05333e-06	7710	family.Actinomycetaceae.id.421	TRUE	reported	yWCkar	0.3827	textfile	high	0.0026654	20.5998
2	239900775	rs62191117	G	A	0.0684302	0.0133636	2.75943e-07	16688	family.Alcaligenaceae.id.2875	TRUE	reported	ziHp0C	0.2058	textfile	high	0.00156878	26.2178
13	58545246	rs9537886	C	A	-0.0570888	0.0110683	2.35108e-07	16807	family.Alcaligenaceae.id.2875	TRUE	reported	ziHp0C	0.5229	textfile	high	0.0015804	26.6007
4	45642485	rs4033856	T	C	0.081834	0.0168931	1.02902e-06	15623	family.Alcaligenaceae.id.2875	TRUE	reported	ziHp0C	0.1292	textfile	high	0.0014998	23.4635
20	29836081	rs67737557	G	C	0.0738409	0.0151678	1.03742e-06	15876	family.Alcaligenaceae.id.2875	TRUE	reported	ziHp0C	0.165	textfile	high	0.0014906	23.6971
4	75867283	rs17000015	T	A	-0.0609257	0.0125363	1.12719e-06	16377	family.Alcaligenaceae.id.2875	TRUE	reported	ziHp0C	0.2614	textfile	high	0.00144013	23.6161
3	193456274	rs2367850	C	G	0.0629104	0.0131712	1.84631e-06	16377	family.Alcaligenaceae.id.2875	TRUE	reported	ziHp0C	0.2207	textfile	high	0.00139109	22.8108
3	70588939	rs7638039	C	T	0.0603335	0.0127779	2.70479e-06	16791	family.Alcaligenaceae.id.2875	TRUE	reported	ziHp0C	0.2326	textfile	high	0.00132601	22.2919
5	173497796	rs62395635	C	T	0.110583	0.0238514	3.34696e-06	14802	family.Alcaligenaceae.id.2875	TRUE	reported	ziHp0C	0.0706	textfile	high	0.00145009	21.4926
6	138305038	rs112159068	T	A	0.131484	0.0281089	3.56484e-06	11656	family.Alcaligenaceae.id.2875	TRUE	reported	ziHp0C	0.0726	textfile	high	0.00187368	21.8768
7	104214487	rs6969323	C	A	-0.0593564	0.0129137	3.88581e-06	16810	family.Alcaligenaceae.id.2875	TRUE	reported	ziHp0C	0.2515	textfile	high	0.00125523	21.1244
12	1396151	rs7302582	C	G	-0.106817	0.023298	3.33554e-06	15113	family.Alcaligenaceae.id.2875	TRUE	reported	ziHp0C	0.0507	textfile	high	0.00138894	21.0175
5	104233461	rs1153990	G	A	-0.058727	0.0128306	5.96787e-06	16808	family.Alcaligenaceae.id.2875	TRUE	reported	ziHp0C	0.2207	textfile	high	0.00124488	20.9475
18	26569901	rs9964679	G	A	0.0537051	0.0116008	4.47389e-06	16810	family.Alcaligenaceae.id.2875	TRUE	reported	ziHp0C	0.3101	textfile	high	0.00127331	21.429
9	82485327	rs112135816	G	T	-0.0775052	0.0171554	5.27662e-06	15545	family.Alcaligenaceae.id.2875	TRUE	reported	ziHp0C	0.1471	textfile	high	0.0013113	20.4083
16	85945839	rs147968	T	C	0.0489475	0.0110321	9.12701e-06	16810	family.Alcaligenaceae.id.2875	TRUE	reported	ziHp0C	0.4414	textfile	high	0.00116969	19.6831
7	111294074	rs2040996	C	T	-0.0490922	0.0110231	7.79918e-06	16801	family.Alcaligenaceae.id.2875	TRUE	reported	ziHp0C	0.3996	textfile	high	0.00117915	19.8318
11	20763367	rs74776516	G	T	-0.0944052	0.0213287	6.85049e-06	14502	family.Alcaligenaceae.id.2875	TRUE	reported	ziHp0C	0.0755	textfile	high	0.00134912	19.5887
15	71522509	rs28480294	C	T	-0.0516967	0.0115503	6.606e-06	16377	family.Alcaligenaceae.id.2875	TRUE	reported	ziHp0C	0.3439	textfile	high	0.00122172	20.0301
4	83635863	rs79846372	G	A	0.0882459	0.0198328	6.98601e-06	16186	family.Alcaligenaceae.id.2875	TRUE	reported	ziHp0C	0.0765	textfile	high	0.00122166	19.7956
13	24910476	rs9507307	T	C	0.0604456	0.0129128	2.1271e-06	18184	family.Bacteroidaceae.id.917	TRUE	reported	BT4emB	0.1899	textfile	high	0.00120359	21.91
3	10593224	rs6795673	T	C	0.0538565	0.0105251	3.37909e-07	18301	family.Bacteroidaceae.id.917	TRUE	reported	BT4emB	0.4115	textfile	high	0.00142865	26.1803
6	29143451	rs28757219	A	T	0.0818398	0.0170319	1.2942e-06	14833	family.Bacteroidaceae.id.917	TRUE	reported	BT4emB	0.1521	textfile	high	0.00155418	23.0859
20	58605432	rs66474973	T	G	0.0812515	0.0164479	6.80966e-07	17405	family.Bacteroidaceae.id.917	TRUE	reported	BT4emB	0.1153	textfile	high	0.0014001	24.4001
1	10644351	rs11585893	G	A	-0.0740746	0.0147633	1.79511e-06	17821	family.Bacteroidaceae.id.917	TRUE	reported	BT4emB	0.1481	textfile	high	0.00141067	25.1722
9	112855426	rs495004	G	C	-0.0607475	0.0129865	3.42092e-06	17707	family.Bacteroidaceae.id.917	TRUE	reported	BT4emB	0.2097	textfile	high	0.00123421	21.8787
19	24342250	rs17619981	G	T	0.0880978	0.0187002	2.68683e-06	15801	family.Bacteroidaceae.id.917	TRUE	reported	BT4emB	0.0656	textfile	high	0.00140263	22.1913
14	22045949	rs2023437	C	T	-0.0782325	0.0167634	5.01824e-06	17484	family.Bacteroidaceae.id.917	TRUE	reported	BT4emB	0.1243	textfile	high	0.00124414	21.7771
3	62019400	rs2366421	A	T	-0.0528153	0.0117124	7.64945e-06	18299	family.Bacteroidaceae.id.917	TRUE	reported	BT4emB	0.2336	textfile	high	0.00110998	20.3319
3	77215327	rs66710942	T	C	0.0488038	0.0107412	5.86259e-06	17821	family.Bacteroidaceae.id.917	TRUE	reported	BT4emB	0.4155	textfile	high	0.00115709	20.642
6	41519430	rs13207588	G	A	-0.059205	0.0131195	7.48504e-06	17707	family.Bacteroidaceae.id.917	TRUE	reported	BT4emB	0.2326	textfile	high	0.00114879	20.3627
1	102960989	rs1340391	C	T	-0.0592004	0.0132244	6.7301e-06	18302	family.Bacteroidaceae.id.917	TRUE	reported	BT4emB	0.1918	textfile	high	0.00109376	20.0377
22	25943322	rs738193	C	T	0.0847328	0.0165856	3.82163e-07	7778	family.BacteroidalesS24.7group.id.11173	TRUE	reported	EzZ4HT	0.3549	textfile	high	0.0033444	26.0933
7	90714667	rs941000	T	C	0.0850266	0.0163382	3.15557e-07	7778	family.BacteroidalesS24.7group.id.11173	TRUE	reported	EzZ4HT	0.4085	textfile	high	0.00346994	27.0762
15	47352866	rs689695	A	C	0.0814578	0.0167057	1.28039e-06	7954	family.BacteroidalesS24.7group.id.11173	TRUE	reported	EzZ4HT	0.3658	textfile	high	0.00298027	23.7699
2	53139362	rs17043785	C	T	-0.176187	0.0347133	5.11837e-07	5208	family.BacteroidalesS24.7group.id.11173	TRUE	reported	EzZ4HT	0.0596	textfile	high	0.004922	25.7507
6	151515172	rs10872669	G	A	-0.123071	0.0275665	9.4901e-06	7368	family.BacteroidalesS24.7group.id.11173	TRUE	reported	EzZ4HT	0.1074	textfile	high	0.00269787	19.9263
1	242767252	rs12748533	T	G	-0.0821108	0.0172701	2.59019e-06	7948	family.BacteroidalesS24.7group.id.11173	TRUE	reported	EzZ4HT	0.2972	textfile	high	0.0028361	22.5998
4	149300138	rs6831034	A	T	-0.0956546	0.0205228	6.10396e-06	7576	family.BacteroidalesS24.7group.id.11173	TRUE	reported	EzZ4HT	0.1978	textfile	high	0.00285927	21.7182
3	158653545	rs61508842	C	T	0.122574	0.0272389	7.82782e-06	7576	family.BacteroidalesS24.7group.id.11173	TRUE	reported	EzZ4HT	0.1223	textfile	high	0.00266577	20.2445
6	63236747	rs78609301	G	A	-0.0867065	0.0195709	7.09297e-06	7953	family.BacteroidalesS24.7group.id.11173	TRUE	reported	EzZ4HT	0.2167	textfile	high	0.00246197	19.6234
17	21205200	rs7217209	T	C	0.0843019	0.0187308	8.42937e-06	7745	family.BacteroidalesS24.7group.id.11173	TRUE	reported	EzZ4HT	0.173	textfile	high	0.00260859	20.2512
5	164763068	rs11135366	G	C	0.0842142	0.0183739	8.77822e-06	7953	family.BacteroidalesS24.7group.id.11173	TRUE	reported	EzZ4HT	0.2863	textfile	high	0.00263446	21.0019
2	136616754	rs182549	T	C	0.11707	0.0126703	5.942e-20	14915	family.Bifidobacteriaceae.id.433	TRUE	reported	VJNk7w	0.4911	textfile	high	0.0056913	85.3602
12	20378911	rs10841473	C	G	-0.0613031	0.0128844	2.28067e-06	14914	family.Bifidobacteriaceae.id.433	TRUE	reported	VJNk7w	0.2704	textfile	high	0.00151559	22.6347
5	521096	rs4957061	C	T	0.0569873	0.0116907	1.1517e-06	14795	family.Bifidobacteriaceae.id.433	TRUE	reported	VJNk7w	0.4652	textfile	high	0.00160347	23.7582
2	49906864	rs4567981	A	T	0.0577763	0.0117388	8.88054e-07	14795	family.Bifidobacteriaceae.id.433	TRUE	reported	VJNk7w	0.4394	textfile	high	0.00163465	24.2209
2	192878532	rs13020688	A	G	0.0584045	0.0122081	1.57375e-06	14795	family.Bifidobacteriaceae.id.433	TRUE	reported	VJNk7w	0.3529	textfile	high	0.00154457	22.8841
18	4304187	rs677208	C	G	0.0728589	0.0164821	6.0011e-06	14915	family.Bifidobacteriaceae.id.433	TRUE	reported	VJNk7w	0.17	textfile	high	0.00130843	19.5382
13	112859829	rs7322849	C	T	0.110676	0.0200996	1.74032e-08	14915	family.Bifidobacteriaceae.id.433	TRUE	reported	VJNk7w	0.0964	textfile	high	0.00202874	30.3161
2	137602926	rs1961273	T	C	0.0688125	0.0131699	1.69731e-07	14915	family.Bifidobacteriaceae.id.433	TRUE	reported	VJNk7w	0.2714	textfile	high	0.00182705	27.2967
5	169748189	rs76671854	G	C	-0.0892981	0.0183177	1.03632e-06	13923	family.Bifidobacteriaceae.id.433	TRUE	reported	VJNk7w	0.1252	textfile	high	0.001704	23.7619
16	898055	rs12446429	C	T	0.0810099	0.019073	8.52886e-06	14008	family.Bifidobacteriaceae.id.433	TRUE	reported	VJNk7w	0.1362	textfile	high	0.00128618	18.0374
17	75348675	rs11655079	C	T	-0.0586146	0.0129952	5.92468e-06	14912	family.Bifidobacteriaceae.id.433	TRUE	reported	VJNk7w	0.2495	textfile	high	0.00136245	20.3419
17	72897722	rs540489	G	T	-0.0632518	0.013817	5.36811e-06	14688	family.Bifidobacteriaceae.id.433	TRUE	reported	VJNk7w	0.2336	textfile	high	0.00142475	20.9538
6	14617591	rs857444	T	C	0.0553965	0.0120669	3.82492e-06	14914	family.Bifidobacteriaceae.id.433	TRUE	reported	VJNk7w	0.3608	textfile	high	0.00141112	21.0723
4	161211924	rs10857328	A	T	0.0562	0.0126395	7.24135e-06	14915	family.Bifidobacteriaceae.id.433	TRUE	reported	VJNk7w	0.2972	textfile	high	0.00132377	19.7676
11	13098051	rs10831953	A	G	0.0537537	0.0123746	9.94742e-06	14915	family.Bifidobacteriaceae.id.433	TRUE	reported	VJNk7w	0.333	textfile	high	0.00126352	18.8668
15	92463303	rs7174549	T	C	0.0551726	0.0124655	6.8678e-06	14915	family.Bifidobacteriaceae.id.433	TRUE	reported	VJNk7w	0.3559	textfile	high	0.00131171	19.5872
5	142793467	rs73797465	G	T	-0.0942612	0.0208421	4.8495e-06	14795	family.Bifidobacteriaceae.id.433	TRUE	reported	VJNk7w	0.0865	textfile	high	0.0013806	20.4514
4	1517826	rs55888705	G	A	0.053673	0.0120586	8.66208e-06	14914	family.Bifidobacteriaceae.id.433	TRUE	reported	VJNk7w	0.3867	textfile	high	0.00132662	19.8088
6	97406220	rs6899771	G	A	-0.0914312	0.0202604	7.27995e-06	14150	family.Bifidobacteriaceae.id.433	TRUE	reported	VJNk7w	0.0954	textfile	high	0.00143719	20.3626
2	189805077	rs7588568	C	A	-0.060716	0.0130605	3.73042e-06	14913	family.Bifidobacteriaceae.id.433	TRUE	reported	VJNk7w	0.2813	textfile	high	0.00144708	21.6086
9	137786999	rs62573205	A	G	-0.0654804	0.0133503	1.48853e-06	16838	family.Christensenellaceae.id.1866	TRUE	reported	mRzpow	0.1918	textfile	high	0.00142669	24.0541
8	62220151	rs870002	T	C	0.0488951	0.0109817	6.54323e-06	16847	family.Christensenellaceae.id.1866	TRUE	reported	mRzpow	0.496	textfile	high	0.00117533	19.8217
5	3174785	rs12657403	G	A	0.078108	0.0171887	5.59276e-06	16245	family.Christensenellaceae.id.1866	TRUE	reported	mRzpow	0.1064	textfile	high	0.00126951	20.6468
11	123936128	rs117186816	A	G	-0.206476	0.0436362	6.51964e-06	4310	family.Christensenellaceae.id.1866	TRUE	reported	mRzpow	0.0646	textfile	high	0.00516792	22.379
22	29828040	rs9608766	C	T	-0.0682134	0.01496	3.33084e-06	16185	family.Christensenellaceae.id.1866	TRUE	reported	mRzpow	0.1481	textfile	high	0.00128295	20.7886
6	169640257	rs4076564	A	G	-0.188623	0.039209	8.06105e-06	3730	family.Christensenellaceae.id.1866	TRUE	reported	mRzpow	0.0388	textfile	high	0.00616627	23.1305
19	35884202	rs4805124	G	C	0.0486508	0.0109067	8.36272e-06	16847	family.Christensenellaceae.id.1866	TRUE	reported	mRzpow	0.5099	textfile	high	0.00117966	19.8949
9	15518852	rs72706624	T	G	0.0882626	0.0197575	6.3775e-06	14869	family.Christensenellaceae.id.1866	TRUE	reported	mRzpow	0.1014	textfile	high	0.00134037	19.9541
7	120333701	rs77867022	T	G	-0.160443	0.0379589	8.81983e-06	4033	family.Christensenellaceae.id.1866	TRUE	reported	mRzpow	0.0258	textfile	high	0.00441031	17.8567
17	13541941	rs7211194	T	C	0.0492094	0.0110916	9.93998e-06	16436	family.Christensenellaceae.id.1866	TRUE	reported	mRzpow	0.4314	textfile	high	0.00119616	19.6812
9	83043376	rs892686	G	A	0.0506107	0.0109651	4.12367e-06	16847	family.Christensenellaceae.id.1866	TRUE	reported	mRzpow	0.4513	textfile	high	0.00126296	21.3015
9	38002256	rs12380890	G	A	-0.0503972	0.0111047	5.78132e-06	16846	family.Christensenellaceae.id.1866	TRUE	reported	mRzpow	0.4274	textfile	high	0.00122115	20.5942
6	165722832	rs550843	C	T	-0.0734787	0.0168383	7.09119e-06	14234	family.Clostridiaceae1.id.1869	TRUE	reported	fEzfua	0.1491	textfile	high	0.00133603	19.0399
3	132596627	rs12186080	A	G	0.0748236	0.016246	5.33957e-06	14244	family.Clostridiaceae1.id.1869	TRUE	reported	fEzfua	0.161	textfile	high	0.00148699	21.2092
10	43270264	rs2795528	A	G	-0.180969	0.0390911	3.80626e-06	6411	family.Clostridiaceae1.id.1869	TRUE	reported	fEzfua	0.0487	textfile	high	0.00333179	21.4248
1	3041519	rs2817172	T	C	0.0563367	0.012392	5.27026e-06	13789	family.Clostridiaceae1.id.1869	TRUE	reported	fEzfua	0.4125	textfile	high	0.00149663	20.665
9	136710881	rs12341505	A	G	0.0814503	0.0179338	4.54486e-06	14250	family.Clostridiaceae1.id.1869	TRUE	reported	fEzfua	0.1113	textfile	high	0.00144543	20.6243
7	30934659	rs4723021	C	T	-0.106376	0.0241944	7.42147e-06	13682	family.Clostridiaceae1.id.1869	TRUE	reported	fEzfua	0.0577	textfile	high	0.0014109	19.3284
22	47806774	rs881532	G	A	-0.0533035	0.0119011	7.89662e-06	14250	family.Clostridiaceae1.id.1869	TRUE	reported	fEzfua	0.4771	textfile	high	0.00140577	20.0576
1	101804809	rs10875374	T	C	-0.0536759	0.0119436	8.09821e-06	14253	family.Clostridiaceae1.id.1869	TRUE	reported	fEzfua	0.4483	textfile	high	0.00141504	20.1943
6	48093014	rs62397761	G	A	0.0615805	0.0136198	9.07706e-06	14248	family.Clostridiaceae1.id.1869	TRUE	reported	fEzfua	0.2863	textfile	high	0.00143274	20.4401
3	111482845	rs12490337	G	C	-0.0616944	0.013693	6.90518e-06	14253	family.Clostridiaceae1.id.1869	TRUE	reported	fEzfua	0.2455	textfile	high	0.00142223	20.297
16	87710690	rs56188186	G	A	0.0967774	0.0217471	8.24444e-06	13218	family.Clostridiaceae1.id.1869	TRUE	reported	fEzfua	0.0755	textfile	high	0.00149598	19.8006
5	4308946	rs34088226	G	A	-0.117807	0.026924	7.66216e-06	9716	family.ClostridialesvadinBB60group.id.11286	TRUE	reported	1a1cLi	0.0706	textfile	high	0.00196662	19.1414
2	205616346	rs13409132	G	A	-0.165419	0.0352154	4.37231e-06	5913	family.ClostridialesvadinBB60group.id.11286	TRUE	reported	1a1cLi	0.0447	textfile	high	0.00371773	22.0575
3	15564453	rs989682	G	A	0.070194	0.0155364	6.8471e-06	10129	family.ClostridialesvadinBB60group.id.11286	TRUE	reported	1a1cLi	0.2823	textfile	high	0.00201121	20.4086
1	56849539	rs6588624	A	G	-0.0662317	0.0138147	1.79287e-06	10512	family.ClostridialesvadinBB60group.id.11286	TRUE	reported	1a1cLi	0.4712	textfile	high	0.00218181	22.981
15	87392290	rs55682560	T	C	-0.131519	0.0261319	4.97034e-07	9183	family.ClostridialesvadinBB60group.id.11286	TRUE	reported	1a1cLi	0.0696	textfile	high	0.00275079	25.3247
21	38612024	rs9979874	C	G	-0.0738925	0.0150911	1.05271e-06	10506	family.ClostridialesvadinBB60group.id.11286	TRUE	reported	1a1cLi	0.2873	textfile	high	0.00227682	23.9703
17	58149405	rs28691777	T	C	0.137134	0.0266996	6.95697e-07	10199	family.ClostridialesvadinBB60group.id.11286	TRUE	reported	1a1cLi	0.0716	textfile	high	0.00257988	26.375
1	71391694	rs7538034	G	T	-0.078598	0.0165982	2.36706e-06	10420	family.ClostridialesvadinBB60group.id.11286	TRUE	reported	1a1cLi	0.2078	textfile	high	0.00214733	22.419
8	3305122	rs66714985	C	A	0.116908	0.0252447	4.85334e-06	10512	family.ClostridialesvadinBB60group.id.11286	TRUE	reported	1a1cLi	0.0845	textfile	high	0.00203599	21.442
8	123977538	rs118104867	T	C	0.214464	0.0455098	3.43598e-06	4095	family.ClostridialesvadinBB60group.id.11286	TRUE	reported	1a1cLi	0.0487	textfile	high	0.00539382	22.1966
2	229942951	rs2191834	T	G	0.0746375	0.0159136	2.50195e-06	10511	family.ClostridialesvadinBB60group.id.11286	TRUE	reported	1a1cLi	0.2396	textfile	high	0.00208845	21.9935
5	142244898	rs7725895	G	A	-0.116224	0.0240367	3.94356e-06	10512	family.ClostridialesvadinBB60group.id.11286	TRUE	reported	1a1cLi	0.0895	textfile	high	0.00221916	23.3753
18	74373125	rs7226487	G	A	-0.0643682	0.0138701	3.58282e-06	10505	family.ClostridialesvadinBB60group.id.11286	TRUE	reported	1a1cLi	0.4761	textfile	high	0.00204595	21.5327
4	155632958	rs10517600	G	T	0.0626993	0.0139364	6.82768e-06	10512	family.ClostridialesvadinBB60group.id.11286	TRUE	reported	1a1cLi	0.5358	textfile	high	0.00192177	20.2367
14	85856796	rs17121075	A	G	0.0769254	0.0172234	7.91417e-06	10512	family.ClostridialesvadinBB60group.id.11286	TRUE	reported	1a1cLi	0.168	textfile	high	0.00189407	19.9444
10	6714424	rs10904722	T	C	-0.0672314	0.0147123	5.04837e-06	10512	family.ClostridialesvadinBB60group.id.11286	TRUE	reported	1a1cLi	0.2813	textfile	high	0.0019826	20.8785
2	202450739	rs6755871	G	C	-0.0613825	0.0138976	9.33059e-06	10500	family.ClostridialesvadinBB60group.id.11286	TRUE	reported	1a1cLi	0.493	textfile	high	0.00185445	19.5042
10	65799217	rs719099	G	A	0.0778402	0.0155815	5.43317e-07	17687	family.Coriobacteriaceae.id.811	TRUE	reported	zGWFou	0.1362	textfile	high	0.00140904	24.954
17	37376685	rs34739816	T	G	0.0965017	0.0207666	3.88358e-06	16593	family.Coriobacteriaceae.id.811	TRUE	reported	zGWFou	0.0815	textfile	high	0.00129972	21.5917
1	176571431	rs240104	C	T	-0.0603429	0.0126849	1.51603e-06	17577	family.Coriobacteriaceae.id.811	TRUE	reported	zGWFou	0.2445	textfile	high	0.0012858	22.6271
10	1922731	rs11250875	C	T	0.06075	0.0130939	4.82844e-06	17690	family.Coriobacteriaceae.id.811	TRUE	reported	zGWFou	0.2087	textfile	high	0.00121534	21.5232
5	125460084	rs76779974	G	C	0.0774888	0.0171877	5.63091e-06	16419	family.Coriobacteriaceae.id.811	TRUE	reported	zGWFou	0.1123	textfile	high	0.0012364	20.3231
5	459415	rs80046645	G	C	0.25584	0.0561995	4.65689e-06	3204	family.Coriobacteriaceae.id.811	TRUE	reported	zGWFou	0.0408	textfile	high	0.00642656	20.7109
19	55857777	rs45480394	G	T	-0.0504262	0.0113307	9.71448e-06	17413	family.Coriobacteriaceae.id.811	TRUE	reported	zGWFou	0.3618	textfile	high	0.00113614	19.8039
12	11494021	rs1816223	G	A	-0.0586265	0.0129006	4.84114e-06	17688	family.Coriobacteriaceae.id.811	TRUE	reported	zGWFou	0.2107	textfile	high	0.00116623	20.65
10	5644995	rs7898585	C	T	0.0731501	0.0164186	5.24671e-06	17691	family.Coriobacteriaceae.id.811	TRUE	reported	zGWFou	0.1262	textfile	high	0.00112078	19.8477
20	62072077	rs67561917	G	A	-0.0714367	0.0154113	5.39129e-06	17333	family.Coriobacteriaceae.id.811	TRUE	reported	zGWFou	0.1421	textfile	high	0.00123808	21.4838
9	136512906	rs3025411	G	A	0.0926543	0.0209468	8.26912e-06	15671	family.Coriobacteriaceae.id.811	TRUE	reported	zGWFou	0.1044	textfile	high	0.00124698	19.5632
17	8121332	rs11656361	C	A	0.0773006	0.017553	8.02017e-06	16665	family.Coriobacteriaceae.id.811	TRUE	reported	zGWFou	0.1292	textfile	high	0.0011624	19.3915
5	90471451	rs1397793	A	G	-0.0498855	0.0112446	9.77381e-06	17527	family.Coriobacteriaceae.id.811	TRUE	reported	zGWFou	0.3857	textfile	high	0.00112166	19.6792
7	105084680	rs13307134	T	C	0.0565686	0.0126265	7.79931e-06	17527	family.Coriobacteriaceae.id.811	TRUE	reported	zGWFou	0.2356	textfile	high	0.00114388	20.0695
15	86433579	rs11073596	G	T	0.0510212	0.0114339	8.14449e-06	17527	family.Coriobacteriaceae.id.811	TRUE	reported	zGWFou	0.34	textfile	high	0.00113478	19.9096
3	11654412	rs2442778	A	G	-0.116408	0.0258545	9.02703e-06	13472	family.Coriobacteriaceae.id.811	TRUE	reported	zGWFou	0.0457	textfile	high	0.00150249	20.2689
1	179629191	rs7540303	T	C	0.0483227	0.0109062	9.62148e-06	17691	family.Coriobacteriaceae.id.811	TRUE	reported	zGWFou	0.4215	textfile	high	0.00110847	19.6295
7	24464799	rs62448869	A	T	-0.0486059	0.0108982	7.87276e-06	17527	family.Coriobacteriaceae.id.811	TRUE	reported	zGWFou	0.4602	textfile	high	0.00113362	19.8892
10	1223742	rs4880783	T	G	0.056503	0.0125055	5.89507e-06	17691	family.Coriobacteriaceae.id.811	TRUE	reported	zGWFou	0.2117	textfile	high	0.00115261	20.4121
19	52895166	rs12974142	A	G	0.0789796	0.0177205	8.51232e-06	17413	family.Coriobacteriaceae.id.811	TRUE	reported	zGWFou	0.1083	textfile	high	0.00113949	19.8623
14	39660509	rs8010111	A	G	-0.103377	0.0229286	6.89624e-06	15996	family.Coriobacteriaceae.id.811	TRUE	reported	zGWFou	0.0646	textfile	high	0.00126919	20.3253
4	147414743	rs72731813	T	C	-0.149751	0.0293415	2.75777e-07	7786	family.Defluviitaleaceae.id.1924	TRUE	reported	t7vwR0	0.0815	textfile	high	0.00333434	26.0414
3	72207794	rs4677103	G	A	0.0977203	0.0197033	9.42189e-07	8002	family.Defluviitaleaceae.id.1924	TRUE	reported	t7vwR0	0.171	textfile	high	0.00306452	24.5915
7	79734541	rs28696126	T	A	-0.107106	0.0238173	5.56327e-06	7830	family.Defluviitaleaceae.id.1924	TRUE	reported	t7vwR0	0.1918	textfile	high	0.00257611	20.2179
21	41811003	rs55658617	C	T	0.177314	0.0361845	1.40608e-06	6676	family.Defluviitaleaceae.id.1924	TRUE	reported	t7vwR0	0.0696	textfile	high	0.003584	24.0056
1	85205632	rs9725395	G	A	-0.138357	0.0295185	3.4137e-06	8031	family.Defluviitaleaceae.id.1924	TRUE	reported	t7vwR0	0.0875	textfile	high	0.00272807	21.9636
4	122202910	rs17051335	T	C	-0.134314	0.0292201	4.58117e-06	8031	family.Defluviitaleaceae.id.1924	TRUE	reported	t7vwR0	0.0795	textfile	high	0.002624	21.1235
9	8786663	rs112893842	C	T	0.110761	0.0232545	2.75032e-06	8203	family.Defluviitaleaceae.id.1924	TRUE	reported	t7vwR0	0.0974	textfile	high	0.00275798	22.6807
1	118723685	rs1582238	C	T	0.0801923	0.0167061	1.692e-06	8002	family.Defluviitaleaceae.id.1924	TRUE	reported	t7vwR0	0.3718	textfile	high	0.00287123	23.036
18	59026148	rs1908593	C	T	0.070223	0.0156601	7.859e-06	8203	family.Defluviitaleaceae.id.1924	TRUE	reported	t7vwR0	0.5378	textfile	high	0.00244532	20.1032
22	24804081	rs9608282	G	T	0.139014	0.0299429	4.60831e-06	7736	family.Defluviitaleaceae.id.1924	TRUE	reported	t7vwR0	0.0656	textfile	high	0.00277846	21.5485
10	66407366	rs4344384	T	G	0.0708803	0.0156121	5.86011e-06	8200	family.Defluviitaleaceae.id.1924	TRUE	reported	t7vwR0	0.4742	textfile	high	0.00250741	20.6074
9	93331308	rs540220	C	T	-0.123954	0.0289814	9.48137e-06	7887	family.Defluviitaleaceae.id.1924	TRUE	reported	t7vwR0	0.0596	textfile	high	0.00231399	18.2881
20	33694801	rs6058181	T	C	0.0834742	0.0166111	2.69912e-07	15074	family.Desulfovibrionaceae.id.3169	TRUE	reported	jeGmie	0.1233	textfile	high	0.00167245	25.2494
17	2856662	rs4506934	T	C	-0.0943381	0.020138	3.16043e-06	15035	family.Desulfovibrionaceae.id.3169	TRUE	reported	jeGmie	0.1123	textfile	high	0.00145749	21.9424
1	203991605	rs2692012	G	A	0.114231	0.0253568	1.5639e-06	13080	family.Desulfovibrionaceae.id.3169	TRUE	reported	jeGmie	0.0636	textfile	high	0.00154915	20.2913
10	11855599	rs11599763	C	T	-0.0555931	0.0117493	2.49704e-06	15142	family.Desulfovibrionaceae.id.3169	TRUE	reported	jeGmie	0.3897	textfile	high	0.00147635	22.385
21	45064961	rs2838334	A	G	0.0571419	0.012423	3.82375e-06	15142	family.Desulfovibrionaceae.id.3169	TRUE	reported	jeGmie	0.3231	textfile	high	0.0013953	21.1544
9	15269705	rs112381107	T	C	0.211435	0.0456962	2.81875e-06	4455	family.Desulfovibrionaceae.id.3169	TRUE	reported	jeGmie	0.0477	textfile	high	0.00478262	21.3994
1	203308383	rs16851319	C	G	-0.0732697	0.0150964	2.39649e-06	15128	family.Desulfovibrionaceae.id.3169	TRUE	reported	jeGmie	0.1869	textfile	high	0.0015547	23.553
9	81834426	rs17791387	G	A	-0.0729251	0.0154381	2.09678e-06	15045	family.Desulfovibrionaceae.id.3169	TRUE	reported	jeGmie	0.1412	textfile	high	0.00148092	22.3106
16	71541641	rs9928243	A	C	-0.0541732	0.0117819	4.48478e-06	15141	family.Desulfovibrionaceae.id.3169	TRUE	reported	jeGmie	0.4254	textfile	high	0.00139437	21.1389
15	96159374	rs7164160	T	A	-0.0574455	0.0129468	7.3435e-06	15142	family.Desulfovibrionaceae.id.3169	TRUE	reported	jeGmie	0.2584	textfile	high	0.00129848	19.6846
2	233929283	rs3935584	T	C	-0.0525838	0.0115757	6.78137e-06	15140	family.Desulfovibrionaceae.id.3169	TRUE	reported	jeGmie	0.496	textfile	high	0.0013611	20.6324
8	57865378	rs72647048	C	T	-0.0770089	0.017089	9.60885e-06	15142	family.Desulfovibrionaceae.id.3169	TRUE	reported	jeGmie	0.1163	textfile	high	0.00133931	20.3043
18	57672335	rs78143293	G	A	-0.0848521	0.0170415	1.19564e-06	13572	family.Enterobacteriaceae.id.3469	TRUE	reported	9l6ABl	0.1441	textfile	high	0.00182336	24.7882
11	2563450	rs111229068	T	A	0.110561	0.0241719	3.65356e-06	12350	family.Enterobacteriaceae.id.3469	TRUE	reported	9l6ABl	0.1054	textfile	high	0.00169114	20.9176
20	55340092	rs62210023	G	A	0.0606754	0.0130125	3.13163e-06	13515	family.Enterobacteriaceae.id.3469	TRUE	reported	9l6ABl	0.3519	textfile	high	0.00160616	21.739
18	55145547	rs504442	G	T	0.084159	0.0189479	5.17092e-06	13578	family.Enterobacteriaceae.id.3469	TRUE	reported	9l6ABl	0.1392	textfile	high	0.00145082	19.7249
2	4015933	rs80319214	G	C	0.0990404	0.0215877	6.95307e-06	12641	family.Enterobacteriaceae.id.3469	TRUE	reported	9l6ABl	0.1153	textfile	high	0.00166229	21.0446
11	22379097	rs11026530	C	T	0.0822408	0.0186379	9.42684e-06	13485	family.Enterobacteriaceae.id.3469	TRUE	reported	9l6ABl	0.1342	textfile	high	0.00144179	19.4678
2	42133542	rs2374342	A	C	0.0582927	0.0126195	4.51618e-06	13577	family.Enterobacteriaceae.id.3469	TRUE	reported	9l6ABl	0.3569	textfile	high	0.00156913	21.3345
13	110840418	rs79757635	A	C	0.0758597	0.0171286	9.31857e-06	13419	family.Enterobacteriaceae.id.3469	TRUE	reported	9l6ABl	0.161	textfile	high	0.00145957	19.6117
16	54327745	rs35673018	A	G	0.0899642	0.0202934	7.63109e-06	13326	family.Enterobacteriaceae.id.3469	TRUE	reported	9l6ABl	0.0944	textfile	high	0.00147261	19.65
14	27718039	rs61973590	G	C	-0.0605392	0.0133696	8.5354e-06	13570	family.Enterobacteriaceae.id.3469	TRUE	reported	9l6ABl	0.2942	textfile	high	0.00150869	20.5008
17	13521040	rs4792380	T	A	0.115598	0.0257683	9.48974e-06	12763	family.Enterobacteriaceae.id.3469	TRUE	reported	9l6ABl	0.0517	textfile	high	0.00157431	20.1215
18	5830507	rs7234058	C	T	-0.0945759	0.0194091	9.12341e-07	16874	family.Erysipelotrichaceae.id.2149	TRUE	reported	xlAczi	0.0974	textfile	high	0.00140515	23.741
8	38803551	rs62504403	T	C	0.0681159	0.0127883	1.12265e-07	16981	family.Erysipelotrichaceae.id.2149	TRUE	reported	xlAczi	0.2356	textfile	high	0.00166794	28.3673
13	40385457	rs17530232	G	A	0.10305	0.0224648	2.79123e-06	16622	family.Erysipelotrichaceae.id.2149	TRUE	reported	xlAczi	0.0765	textfile	high	0.00126433	21.0397
3	195793712	rs2300774	A	G	0.0524152	0.0106784	8.95466e-07	18216	family.Erysipelotrichaceae.id.2149	TRUE	reported	xlAczi	0.4076	textfile	high	0.00132092	24.0911
17	70327224	rs35161940	C	T	-0.0806041	0.0167641	1.8451e-06	18213	family.Erysipelotrichaceae.id.2149	TRUE	reported	xlAczi	0.1272	textfile	high	0.00126771	23.1157
10	133897233	rs10781552	T	C	-0.0552212	0.0116074	2.33114e-06	17789	family.Erysipelotrichaceae.id.2149	TRUE	reported	xlAczi	0.3121	textfile	high	0.00127068	22.6304
14	56156504	rs8003149	T	C	0.0538798	0.0116888	4.08475e-06	18213	family.Erysipelotrichaceae.id.2149	TRUE	reported	xlAczi	0.2823	textfile	high	0.00116526	21.2454
14	48997206	rs4078432	T	C	-0.0608929	0.0133764	4.23104e-06	17789	family.Erysipelotrichaceae.id.2149	TRUE	reported	xlAczi	0.1809	textfile	high	0.00116359	20.7209
5	3002546	rs1074800	G	A	0.0492438	0.010887	6.14583e-06	17789	family.Erysipelotrichaceae.id.2149	TRUE	reported	xlAczi	0.3986	textfile	high	0.00114877	20.4567
14	80357610	rs56970041	G	T	0.0724144	0.0164471	5.40344e-06	18217	family.Erysipelotrichaceae.id.2149	TRUE	reported	xlAczi	0.1113	textfile	high	0.001063	19.3832
8	2954952	rs7826267	G	T	-0.0839071	0.0199131	9.28449e-06	17586	family.Erysipelotrichaceae.id.2149	TRUE	reported	xlAczi	0.0746	textfile	high	0.00100859	17.753
1	64139196	rs1884466	T	C	-0.0475363	0.0106939	9.52701e-06	18205	family.Erysipelotrichaceae.id.2149	TRUE	reported	xlAczi	0.4513	textfile	high	0.00108423	19.7576
1	97457427	rs290833	G	T	-0.0497374	0.0111376	8.029e-06	17789	family.Erysipelotrichaceae.id.2149	TRUE	reported	xlAczi	0.3688	textfile	high	0.0011198	19.9402
16	54115200	rs697771	G	A	-0.117677	0.0251491	3.19372e-06	3152	family.FamilyXI.id.1936	TRUE	reported	IZPlug	0.4324	textfile	high	0.00689836	21.8808
11	95357209	rs2155352	G	A	-0.150538	0.0302319	6.63432e-07	3150	family.FamilyXI.id.1936	TRUE	reported	IZPlug	0.2286	textfile	high	0.00780986	24.7789
9	115821485	rs10759623	T	C	-0.162115	0.032151	5.78312e-07	3156	family.FamilyXI.id.1936	TRUE	reported	IZPlug	0.1809	textfile	high	0.00799161	25.4086
7	148921732	rs11547158	G	A	-0.177599	0.0372795	2.70219e-06	3133	family.FamilyXI.id.1936	TRUE	reported	IZPlug	0.1203	textfile	high	0.00719197	22.6812
1	239995451	rs488164	G	T	0.117998	0.025516	4.79785e-06	3149	family.FamilyXI.id.1936	TRUE	reported	IZPlug	0.3837	textfile	high	0.00674544	21.3721
4	119955787	rs3733511	G	A	0.128253	0.0274718	3.38554e-06	3156	family.FamilyXI.id.1936	TRUE	reported	IZPlug	0.2942	textfile	high	0.00685865	21.7816
11	35334668	rs17379710	C	T	-0.116383	0.0252125	3.97107e-06	3156	family.FamilyXI.id.1936	TRUE	reported	IZPlug	0.4354	textfile	high	0.00670644	21.2949
20	55348292	rs6025153	C	G	0.118619	0.0261969	7.07084e-06	3130	family.FamilyXI.id.1936	TRUE	reported	IZPlug	0.3738	textfile	high	0.00650767	20.4893
16	64956642	rs78222136	C	G	0.224835	0.0511672	8.41266e-06	3136	family.FamilyXI.id.1936	TRUE	reported	IZPlug	0.0805	textfile	high	0.00611929	19.2959
18	43345864	rs2156611	C	T	-0.112486	0.0251099	9.42661e-06	3155	family.FamilyXI.id.1936	TRUE	reported	IZPlug	0.492	textfile	high	0.00632058	20.0555
17	70218627	rs6501525	G	A	0.0561559	0.0115587	1.23726e-06	16269	family.FamilyXIII.id.1957	TRUE	reported	ZGdm5h	0.3857	textfile	high	0.00144871	23.6003
10	102366896	rs118170811	G	A	0.151619	0.0317112	1.80357e-06	9645	family.FamilyXIII.id.1957	TRUE	reported	ZGdm5h	0.0398	textfile	high	0.00236457	22.8556
4	162211872	rs12643275	T	A	-0.0550907	0.0116474	2.41523e-06	16269	family.FamilyXIII.id.1957	TRUE	reported	ZGdm5h	0.3499	textfile	high	0.00137322	22.369
21	19685992	rs1999289	T	A	-0.0637366	0.013927	2.53805e-06	16269	family.FamilyXIII.id.1957	TRUE	reported	ZGdm5h	0.2505	textfile	high	0.00128572	20.9417
1	166557202	rs482905	T	G	0.0596528	0.012717	3.72345e-06	16737	family.FamilyXIII.id.1957	TRUE	reported	ZGdm5h	0.2495	textfile	high	0.00131293	22.0008
15	50802980	rs3098182	T	G	0.0508511	0.011014	4.04024e-06	16731	family.FamilyXIII.id.1957	TRUE	reported	ZGdm5h	0.4324	textfile	high	0.00127243	21.3136
3	88995218	rs6797051	T	C	-0.0805984	0.0171364	4.89281e-06	16737	family.FamilyXIII.id.1957	TRUE	reported	ZGdm5h	0.1173	textfile	high	0.00131996	22.1188
1	39212021	rs66753613	A	G	0.0651136	0.0144251	8.08288e-06	16269	family.FamilyXIII.id.1957	TRUE	reported	ZGdm5h	0.2048	textfile	high	0.00125083	20.3728
1	186914023	rs7514702	C	T	-0.0663236	0.0141626	3.91642e-06	16737	family.FamilyXIII.id.1957	TRUE	reported	ZGdm5h	0.1769	textfile	high	0.0013086	21.9281
10	7906746	rs7076829	A	T	-0.0516394	0.0112313	4.76089e-06	16269	family.FamilyXIII.id.1957	TRUE	reported	ZGdm5h	0.4205	textfile	high	0.00129771	21.1373
19	16174657	rs10404377	A	C	-0.0503183	0.011165	6.99027e-06	16269	family.FamilyXIII.id.1957	TRUE	reported	ZGdm5h	0.4225	textfile	high	0.0012469	20.3086
3	32373530	rs4293737	G	A	-0.112091	0.0271305	8.38485e-06	5704	family.FamilyXIII.id.1957	TRUE	reported	ZGdm5h	0.2266	textfile	high	0.00298364	17.0636
1	65170838	rs1887048	A	G	0.0579979	0.0129602	9.65391e-06	16717	family.FamilyXIII.id.1957	TRUE	reported	ZGdm5h	0.2237	textfile	high	0.00119652	20.0239
15	94105415	rs12904405	G	A	-0.0851896	0.0192688	7.67412e-06	16643	family.FamilyXIII.id.1957	TRUE	reported	ZGdm5h	0.1024	textfile	high	0.00117306	19.5438
1	214031969	rs12760724	C	A	-0.0484566	0.0107934	7.26734e-06	18340	family.Lachnospiraceae.id.1987	TRUE	reported	jRS9jI	0.3439	textfile	high	0.00109777	20.1531
10	103392503	rs3127230	T	C	-0.0503537	0.0112201	6.20325e-06	18340	family.Lachnospiraceae.id.1987	TRUE	reported	jRS9jI	0.334	textfile	high	0.00109697	20.1384
16	76559184	rs9929145	A	G	-0.125721	0.0245233	2.83594e-07	15866	family.Lachnospiraceae.id.1987	TRUE	reported	jRS9jI	0.0616	textfile	high	0.00165376	26.2786
6	161957425	rs11755180	G	C	-0.049227	0.0104894	2.68982e-06	18333	family.Lachnospiraceae.id.1987	TRUE	reported	jRS9jI	0.5298	textfile	high	0.00119991	22.0221
9	100113683	rs35524804	C	T	-0.0607481	0.0125216	2.44999e-06	17859	family.Lachnospiraceae.id.1987	TRUE	reported	jRS9jI	0.2674	textfile	high	0.00131619	23.5342
7	130436459	rs11979110	C	T	-0.0500924	0.0105069	1.81843e-06	18339	family.Lachnospiraceae.id.1987	TRUE	reported	jRS9jI	0.4473	textfile	high	0.00123789	22.7274
9	133791605	rs79086868	C	T	0.0776723	0.0164472	3.01422e-06	17522	family.Lachnospiraceae.id.1987	TRUE	reported	jRS9jI	0.1093	textfile	high	0.00127119	22.2996
17	80469064	rs112040820	G	A	0.0549584	0.0117086	2.41836e-06	17512	family.Lachnospiraceae.id.1987	TRUE	reported	jRS9jI	0.2704	textfile	high	0.00125655	22.0298
4	10245354	rs2159863	G	A	-0.0585831	0.0128742	3.69557e-06	18340	family.Lachnospiraceae.id.1987	TRUE	reported	jRS9jI	0.1978	textfile	high	0.00112775	20.7041
9	72179847	rs11139361	C	T	0.0494463	0.0110503	4.26262e-06	18333	family.Lachnospiraceae.id.1987	TRUE	reported	jRS9jI	0.3628	textfile	high	0.00109096	20.0202
19	29408858	rs7359994	C	T	-0.0503142	0.0112482	5.35899e-06	18340	family.Lachnospiraceae.id.1987	TRUE	reported	jRS9jI	0.332	textfile	high	0.00108979	20.0065
20	36876868	rs1205443	G	A	0.0501415	0.0112157	7.28844e-06	17779	family.Lachnospiraceae.id.1987	TRUE	reported	jRS9jI	0.336	textfile	high	0.00112291	19.9844
4	186906801	rs959845	T	C	-0.0493666	0.0107801	5.1695e-06	17859	family.Lachnospiraceae.id.1987	TRUE	reported	jRS9jI	0.4453	textfile	high	0.00117287	20.9686
6	46664437	rs146660815	C	T	-0.215114	0.0476778	6.53238e-06	4112	family.Lachnospiraceae.id.1987	TRUE	reported	jRS9jI	0.0547	textfile	high	0.00492614	20.3467
19	13425799	rs10402491	T	C	0.0661701	0.014851	7.58351e-06	18334	family.Lachnospiraceae.id.1987	TRUE	reported	jRS9jI	0.1203	textfile	high	0.00108165	19.8503
2	232469722	rs13005175	G	A	0.0993483	0.0218395	8.37071e-06	16893	family.Lachnospiraceae.id.1987	TRUE	reported	jRS9jI	0.0885	textfile	high	0.00122348	20.6911
5	32348593	rs2910921	C	T	0.160302	0.035832	8.41974e-06	6549	family.Lachnospiraceae.id.1987	TRUE	reported	jRS9jI	0.0447	textfile	high	0.00304674	20.008
13	38004672	rs11841382	T	G	-0.0718128	0.017462	9.57773e-06	18340	family.Lachnospiraceae.id.1987	TRUE	reported	jRS9jI	0.0736	textfile	high	0.000921335	16.911
1	18501459	rs16861661	A	G	-0.193287	0.0379293	2.70131e-07	5385	family.Lactobacillaceae.id.1836	TRUE	reported	oxE1zl	0.0497	textfile	high	0.00479934	25.9595
19	6928017	rs921925	C	A	0.0999419	0.0201687	5.77195e-07	7053	family.Lactobacillaceae.id.1836	TRUE	reported	oxE1zl	0.2624	textfile	high	0.00346941	24.5479
8	69010103	rs768253	G	T	-0.0792344	0.0170604	3.60763e-06	7059	family.Lactobacillaceae.id.1836	TRUE	reported	oxE1zl	0.3907	textfile	high	0.00304635	21.5638
1	16773387	rs820999	G	T	-0.0758291	0.0170151	8.88562e-06	7058	family.Lactobacillaceae.id.1836	TRUE	reported	oxE1zl	0.4404	textfile	high	0.00280608	19.8554
20	54192992	rs6092149	T	A	-0.0825646	0.0170282	1.38158e-06	7006	family.Lactobacillaceae.id.1836	TRUE	reported	oxE1zl	0.4433	textfile	high	0.00334444	23.5031
16	73890910	rs328312	A	T	0.082529	0.0168225	8.69117e-07	7051	family.Lactobacillaceae.id.1836	TRUE	reported	oxE1zl	0.4473	textfile	high	0.00340175	24.0608
2	28903275	rs11674854	T	C	-0.0830224	0.0175267	2.59545e-06	6750	family.Lactobacillaceae.id.1836	TRUE	reported	oxE1zl	0.4274	textfile	high	0.00331316	22.4315
3	173151665	rs77478751	G	A	-0.219178	0.0473566	5.95946e-06	3704	family.Lactobacillaceae.id.1836	TRUE	reported	oxE1zl	0.0537	textfile	high	0.00574984	21.409
1	179720669	rs74599091	G	A	0.191613	0.0425039	7.69522e-06	4951	family.Lactobacillaceae.id.1836	TRUE	reported	oxE1zl	0.0348	textfile	high	0.00408808	20.315
6	67559323	rs9345899	G	A	-0.124042	0.0278946	9.4459e-06	6602	family.Lactobacillaceae.id.1836	TRUE	reported	oxE1zl	0.1312	textfile	high	0.00298621	19.768
13	23836941	rs1590596	G	C	-0.10381	0.0220135	3.89936e-06	6750	family.Lactobacillaceae.id.1836	TRUE	reported	oxE1zl	0.2087	textfile	high	0.00328374	22.2317
2	135755629	rs1530559	A	G	0.0772453	0.0176921	9.65254e-06	6750	family.Lactobacillaceae.id.1836	TRUE	reported	oxE1zl	0.5676	textfile	high	0.00281615	19.057
4	109896462	rs62314653	A	C	0.177082	0.0392269	6.5919e-06	6016	family.Lactobacillaceae.id.1836	TRUE	reported	oxE1zl	0.0626	textfile	high	0.00337601	20.3721
12	43701132	rs12825290	G	C	-0.216781	0.0493496	6.07567e-06	3144	family.Methanobacteriaceae.id.121	TRUE	reported	L6C1RB	0.0606	textfile	high	0.00610007	19.2841
5	178160975	rs56131665	A	G	0.178661	0.039298	6.17992e-06	3572	family.Methanobacteriaceae.id.121	TRUE	reported	L6C1RB	0.0934	textfile	high	0.00575311	20.6574
11	89349287	rs11018665	T	A	0.111465	0.0250516	6.51864e-06	3698	family.Methanobacteriaceae.id.121	TRUE	reported	L6C1RB	0.341	textfile	high	0.00532506	19.7868
3	2086167	rs4257531	A	G	0.164498	0.0364959	7.44344e-06	3162	family.Methanobacteriaceae.id.121	TRUE	reported	L6C1RB	0.1143	textfile	high	0.00638397	20.303
19	46439321	rs10424197	A	G	-0.111274	0.0247517	9.27887e-06	3698	family.Methanobacteriaceae.id.121	TRUE	reported	L6C1RB	0.325	textfile	high	0.00543558	20.1997
19	28827760	rs6508769	C	T	0.153519	0.0344519	8.22529e-06	3319	family.Methanobacteriaceae.id.121	TRUE	reported	L6C1RB	0.165	textfile	high	0.00594705	19.8444
7	10773932	rs73068003	T	G	-0.15814	0.0351803	8.44583e-06	3692	family.Methanobacteriaceae.id.121	TRUE	reported	L6C1RB	0.1223	textfile	high	0.0054432	20.1953
2	125440268	rs10202904	G	T	-0.121754	0.0235357	3.0143e-07	3695	family.Methanobacteriaceae.id.121	TRUE	reported	L6C1RB	0.4672	textfile	high	0.00719054	26.747
13	41956181	rs73457410	G	A	0.21534	0.0436695	1.40855e-06	3498	family.Methanobacteriaceae.id.121	TRUE	reported	L6C1RB	0.0666	textfile	high	0.0069034	24.3021
3	15053083	rs6776814	C	T	-0.199566	0.0411825	1.63062e-06	3385	family.Methanobacteriaceae.id.121	TRUE	reported	L6C1RB	0.0895	textfile	high	0.00688948	23.4688
4	104418307	rs894996	A	C	0.216999	0.0449076	1.87557e-06	3582	family.Methanobacteriaceae.id.121	TRUE	reported	L6C1RB	0.0716	textfile	high	0.00647634	23.3364
12	21338861	rs75208022	T	C	-0.227245	0.048763	5.92103e-06	3203	family.Methanobacteriaceae.id.121	TRUE	reported	L6C1RB	0.0765	textfile	high	0.00673465	21.7038
4	67427392	rs80330081	C	A	-0.18756	0.0423688	6.63998e-06	4672	family.Oxalobacteraceae.id.2966	TRUE	reported	oRMuEJ	0.0656	textfile	high	0.00417702	19.5885
3	171947435	rs4428215	A	G	0.12561	0.0230053	4.87931e-08	5167	family.Oxalobacteraceae.id.2966	TRUE	reported	oRMuEJ	0.2604	textfile	high	0.0057366	29.8005
6	38550301	rs1569853	C	T	-0.140043	0.0281704	7.45179e-07	4997	family.Oxalobacteraceae.id.2966	TRUE	reported	oRMuEJ	0.1382	textfile	high	0.00492134	24.7037
9	87514407	rs736744	T	C	0.105642	0.0200648	1.49416e-07	5167	family.Oxalobacteraceae.id.2966	TRUE	reported	oRMuEJ	0.4155	textfile	high	0.00533632	27.7099
22	37421469	rs6000536	T	C	-0.118383	0.0241355	7.38718e-07	5166	family.Oxalobacteraceae.id.2966	TRUE	reported	oRMuEJ	0.2107	textfile	high	0.00463546	24.049
4	189935314	rs36057338	T	G	0.181604	0.0398742	6.25787e-06	4738	family.Oxalobacteraceae.id.2966	TRUE	reported	oRMuEJ	0.0755	textfile	high	0.00435887	20.734
13	23443627	rs7993559	A	C	0.0921059	0.0201114	5.03729e-06	4989	family.Oxalobacteraceae.id.2966	TRUE	reported	oRMuEJ	0.4622	textfile	high	0.00418655	20.9661
9	19682558	rs12002250	C	A	0.196145	0.044523	5.53202e-06	4726	family.Oxalobacteraceae.id.2966	TRUE	reported	oRMuEJ	0.0596	textfile	high	0.0040899	19.4
15	93941937	rs111966731	C	T	0.204031	0.0445746	4.56318e-06	4387	family.Oxalobacteraceae.id.2966	TRUE	reported	oRMuEJ	0.0716	textfile	high	0.00475314	20.9421
16	5984558	rs17138946	T	G	-0.189444	0.0430248	8.09008e-06	4776	family.Oxalobacteraceae.id.2966	TRUE	reported	oRMuEJ	0.0467	textfile	high	0.00404296	19.3794
11	610277	rs11246212	C	T	0.13607	0.0291797	4.50836e-06	5130	family.Oxalobacteraceae.id.2966	TRUE	reported	oRMuEJ	0.1252	textfile	high	0.00422097	21.7369
2	16056779	rs934049	A	G	0.109751	0.0238636	4.21147e-06	4951	family.Oxalobacteraceae.id.2966	TRUE	reported	oRMuEJ	0.2276	textfile	high	0.00425406	21.1433
4	84254259	rs12509763	G	C	-0.16332	0.0360823	8.04848e-06	5129	family.Oxalobacteraceae.id.2966	TRUE	reported	oRMuEJ	0.1163	textfile	high	0.00397855	20.4795
12	18793583	rs561239	G	A	0.105525	0.0236769	7.1938e-06	4989	family.Oxalobacteraceae.id.2966	TRUE	reported	oRMuEJ	0.2823	textfile	high	0.00396573	19.8558
7	1794263	rs62435498	A	C	0.181521	0.0400608	7.45831e-06	4780	family.Oxalobacteraceae.id.2966	TRUE	reported	oRMuEJ	0.0646	textfile	high	0.00427687	20.5227
6	55448491	rs9382510	T	C	-0.0881865	0.0169965	2.476e-07	9410	family.Pasteurellaceae.id.3689	TRUE	reported	sU64Mz	0.2455	textfile	high	0.0028527	26.915
6	129224488	rs12191680	G	C	0.102214	0.0197189	3.049e-07	9408	family.Pasteurellaceae.id.3689	TRUE	reported	sU64Mz	0.165	textfile	high	0.00284783	26.8632
9	105650242	rs78909003	C	T	-0.241159	0.0498372	2.04893e-06	3638	family.Pasteurellaceae.id.3689	TRUE	reported	sU64Mz	0.0497	textfile	high	0.00639517	23.4025
11	9951672	rs10840326	G	C	-0.0717634	0.0149229	1.43842e-06	9154	family.Pasteurellaceae.id.3689	TRUE	reported	sU64Mz	0.4433	textfile	high	0.00251995	23.1208
10	94306385	rs76022354	T	C	0.24289	0.0500406	1.82858e-06	3692	family.Pasteurellaceae.id.3689	TRUE	reported	sU64Mz	0.0328	textfile	high	0.00634087	23.5471
5	26531908	rs72756943	A	G	0.13988	0.0303029	3.35218e-06	8020	family.Pasteurellaceae.id.3689	TRUE	reported	sU64Mz	0.0855	textfile	high	0.00264982	21.3027
20	57274077	rs6092684	T	A	0.0684647	0.014674	3.44059e-06	9366	family.Pasteurellaceae.id.3689	TRUE	reported	sU64Mz	0.4235	textfile	high	0.00231886	21.7643
22	26891808	rs4822728	C	T	0.0685479	0.0149032	4.71847e-06	9412	family.Pasteurellaceae.id.3689	TRUE	reported	sU64Mz	0.4374	textfile	high	0.00224269	21.1512
12	115491973	rs35510	G	A	0.122729	0.0264958	4.01576e-06	8671	family.Pasteurellaceae.id.3689	TRUE	reported	sU64Mz	0.0785	textfile	high	0.00246831	21.4507
9	22718481	rs10965428	A	C	-0.119902	0.0258219	4.29151e-06	8873	family.Pasteurellaceae.id.3689	TRUE	reported	sU64Mz	0.0795	textfile	high	0.00242411	21.5565
17	32862601	rs16970009	G	A	0.187381	0.0429572	7.31531e-06	4703	family.Pasteurellaceae.id.3689	TRUE	reported	sU64Mz	0.0437	textfile	high	0.00402952	19.0194
15	73477482	rs12050685	G	A	-0.0670948	0.015239	9.18513e-06	9411	family.Pasteurellaceae.id.3689	TRUE	reported	sU64Mz	0.3598	textfile	high	0.00205559	19.3809
3	97972214	rs73139353	C	A	-0.222573	0.0484634	8.71314e-06	4047	family.Pasteurellaceae.id.3689	TRUE	reported	sU64Mz	0.0646	textfile	high	0.00518471	21.0815
7	116918060	rs6972479	G	A	-0.0781862	0.0175366	7.74817e-06	8616	family.Pasteurellaceae.id.3689	TRUE	reported	sU64Mz	0.2425	textfile	high	0.00230179	19.8733
17	64535013	rs9895850	C	T	-0.176406	0.041017	9.08251e-06	4737	family.Pasteurellaceae.id.3689	TRUE	reported	sU64Mz	0.0497	textfile	high	0.00388961	18.4892
16	48742489	rs111582866	A	G	-0.113957	0.0256403	7.06627e-06	8616	family.Pasteurellaceae.id.3689	TRUE	reported	sU64Mz	0.1014	textfile	high	0.00228738	19.7486
9	6818307	rs62568866	A	T	-0.118018	0.0259206	7.22663e-06	8020	family.Pasteurellaceae.id.3689	TRUE	reported	sU64Mz	0.0994	textfile	high	0.00257817	20.7252
20	5412480	rs731534	G	C	-0.0986502	0.0216316	9.46292e-06	9115	family.Pasteurellaceae.id.3689	TRUE	reported	sU64Mz	0.1362	textfile	high	0.00227652	20.7932
16	84977389	rs9938097	C	T	-0.0710386	0.0158024	8.22604e-06	9402	family.Pasteurellaceae.id.3689	TRUE	reported	sU64Mz	0.3668	textfile	high	0.00214481	20.2045
8	28614217	rs35703006	T	G	0.0812655	0.0164355	4.94775e-07	10715	family.Peptococcaceae.id.2024	TRUE	reported	L1zb02	0.2157	textfile	high	0.00227647	24.4435
8	3580757	rs4990837	G	A	0.0910387	0.0185869	1.74194e-06	10718	family.Peptococcaceae.id.2024	TRUE	reported	L1zb02	0.174	textfile	high	0.00223332	23.9858
10	129175962	rs150600492	C	A	0.135774	0.0289757	2.31305e-06	9761	family.Peptococcaceae.id.2024	TRUE	reported	L1zb02	0.0626	textfile	high	0.00224438	21.9521
13	113561082	rs75898026	G	A	-0.0821779	0.0173541	2.0221e-06	10444	family.Peptococcaceae.id.2024	TRUE	reported	L1zb02	0.1829	textfile	high	0.00214242	22.4192
3	182984048	rs12634826	G	T	-0.0739885	0.0150931	1.01109e-06	10381	family.Peptococcaceae.id.2024	TRUE	reported	L1zb02	0.2952	textfile	high	0.00230955	24.0263
2	188895743	rs12992764	G	T	0.0684213	0.0141137	1.46158e-06	10444	family.Peptococcaceae.id.2024	TRUE	reported	L1zb02	0.4026	textfile	high	0.00224521	23.4973
9	9423378	rs117452796	G	A	-0.257982	0.0549569	3.15296e-06	3161	family.Peptococcaceae.id.2024	TRUE	reported	L1zb02	0.0676	textfile	high	0.00692299	22.0222
5	89252884	rs75430375	T	C	-0.147941	0.0317498	3.40849e-06	8375	family.Peptococcaceae.id.2024	TRUE	reported	L1zb02	0.0646	textfile	high	0.00258574	21.7065
1	27418225	rs12144792	T	C	0.064399	0.0141246	5.82242e-06	10718	family.Peptococcaceae.id.2024	TRUE	reported	L1zb02	0.3588	textfile	high	0.00193577	20.7839
9	15134457	rs11787651	G	A	0.128888	0.0288764	8.28975e-06	9921	family.Peptococcaceae.id.2024	TRUE	reported	L1zb02	0.0537	textfile	high	0.00200408	19.9183
10	17019559	rs61841503	A	G	0.0919658	0.0161331	9.8012e-09	15333	family.Peptostreptococcaceae.id.2042	TRUE	reported	s4KCAW	0.1372	textfile	high	0.00211481	32.4908
4	171180190	rs4692811	T	C	0.0642075	0.0126913	4.21123e-07	16061	family.Peptostreptococcaceae.id.2042	TRUE	reported	s4KCAW	0.2644	textfile	high	0.0015911	25.5922
9	16786784	rs12377846	A	C	-0.252	0.0511627	7.26254e-07	3736	family.Peptostreptococcaceae.id.2042	TRUE	reported	s4KCAW	0.0487	textfile	high	0.00645175	24.2473
8	26726641	rs2644627	G	C	-0.0558506	0.011224	6.33336e-07	16059	family.Peptostreptococcaceae.id.2042	TRUE	reported	s4KCAW	0.4364	textfile	high	0.00153947	24.7574
13	77351196	rs9573937	G	A	-0.0693637	0.0142907	1.70589e-06	16061	family.Peptostreptococcaceae.id.2042	TRUE	reported	s4KCAW	0.1769	textfile	high	0.00146469	23.556
22	37976422	rs59987323	T	C	-0.0537078	0.011443	2.70082e-06	15584	family.Peptostreptococcaceae.id.2042	TRUE	reported	s4KCAW	0.4274	textfile	high	0.00141157	22.0262
18	65324280	rs75819860	A	T	0.126264	0.0268383	2.48734e-06	11697	family.Peptostreptococcaceae.id.2042	TRUE	reported	s4KCAW	0.0775	textfile	high	0.00188866	22.1296
7	46710977	rs117020988	T	C	0.182411	0.0372126	1.02794e-06	6831	family.Peptostreptococcaceae.id.2042	TRUE	reported	s4KCAW	0.0636	textfile	high	0.0035052	24.0212
3	151781175	rs1520207	T	C	0.0525658	0.0112476	3.16548e-06	16057	family.Peptostreptococcaceae.id.2042	TRUE	reported	s4KCAW	0.4374	textfile	high	0.00135841	21.839
7	44312824	rs76982728	C	T	0.124203	0.0266923	3.24058e-06	11185	family.Peptostreptococcaceae.id.2042	TRUE	reported	s4KCAW	0.0388	textfile	high	0.00193203	21.6477
19	17414138	rs12986312	G	T	0.0571818	0.0125947	5.76718e-06	15970	family.Peptostreptococcaceae.id.2042	TRUE	reported	s4KCAW	0.3221	textfile	high	0.00128906	20.6103
4	14324623	rs10805326	A	G	0.0566637	0.012276	4.03396e-06	16061	family.Peptostreptococcaceae.id.2042	TRUE	reported	s4KCAW	0.2783	textfile	high	0.0013248	21.3031
16	89246670	rs59865771	T	C	-0.0573764	0.0127192	7.69029e-06	16040	family.Peptostreptococcaceae.id.2042	TRUE	reported	s4KCAW	0.2813	textfile	high	0.00126704	20.3466
17	38216487	rs1467258	A	G	0.072584	0.0162321	7.89804e-06	15584	family.Peptostreptococcaceae.id.2042	TRUE	reported	s4KCAW	0.167	textfile	high	0.00128143	19.9929
10	14650535	rs77540684	G	T	0.106725	0.0245638	8.13712e-06	13495	family.Peptostreptococcaceae.id.2042	TRUE	reported	s4KCAW	0.0517	textfile	high	0.00139689	18.8747
2	67852836	rs6721459	G	A	0.0509823	0.0111975	5.07756e-06	16061	family.Peptostreptococcaceae.id.2042	TRUE	reported	s4KCAW	0.5606	textfile	high	0.00128903	20.7273
9	2233969	rs10119172	G	C	-0.0737324	0.014259	1.32426e-07	18022	family.Porphyromonadaceae.id.943	TRUE	reported	puPdKk	0.1511	textfile	high	0.00148147	26.7357
9	138076081	rs10858364	T	G	0.055316	0.012085	4.31063e-06	18028	family.Porphyromonadaceae.id.943	TRUE	reported	puPdKk	0.2763	textfile	high	0.0011608	20.9489
3	62035586	rs17065783	G	A	-0.059133	0.0122235	1.79351e-06	18028	family.Porphyromonadaceae.id.943	TRUE	reported	puPdKk	0.2237	textfile	high	0.00129645	23.4002
7	69251692	rs6953849	G	A	0.0718149	0.0150724	2.4448e-06	18028	family.Porphyromonadaceae.id.943	TRUE	reported	puPdKk	0.1471	textfile	high	0.00125768	22.6994
3	189854046	rs3111851	G	C	0.0581896	0.0121147	2.19497e-06	18024	family.Porphyromonadaceae.id.943	TRUE	reported	puPdKk	0.2465	textfile	high	0.00127837	23.0683
3	191568066	rs12486680	C	A	0.0984639	0.0218573	4.29086e-06	17108	family.Porphyromonadaceae.id.943	TRUE	reported	puPdKk	0.0666	textfile	high	0.00118481	20.2913
13	23531802	rs7330827	C	T	-0.103842	0.0237355	8.04891e-06	13754	family.Porphyromonadaceae.id.943	TRUE	reported	puPdKk	0.0755	textfile	high	0.00138968	19.1375
1	240929774	rs35961441	C	A	0.0915257	0.0207306	8.37393e-06	16374	family.Porphyromonadaceae.id.943	TRUE	reported	puPdKk	0.0736	textfile	high	0.00118903	19.4899
10	71571863	rs10762312	A	G	-0.052368	0.0118814	8.70354e-06	18028	family.Porphyromonadaceae.id.943	TRUE	reported	puPdKk	0.2614	textfile	high	0.00107641	19.4243
17	63750903	rs35233670	C	T	-0.0473576	0.010602	7.90987e-06	18024	family.Porphyromonadaceae.id.943	TRUE	reported	puPdKk	0.4414	textfile	high	0.0011058	19.9507
4	149825977	rs864093	C	A	-0.0527939	0.0117499	9.598e-06	18027	family.Porphyromonadaceae.id.943	TRUE	reported	puPdKk	0.2565	textfile	high	0.00111863	20.1859
14	63386516	rs1980561	G	A	-0.0485289	0.0109284	8.94542e-06	18028	family.Porphyromonadaceae.id.943	TRUE	reported	puPdKk	0.3857	textfile	high	0.00109261	19.717
18	63018983	rs9958960	A	G	-0.0914807	0.0173611	1.06324e-07	14061	family.Prevotellaceae.id.960	TRUE	reported	gtuYNp	0.165	textfile	high	0.00197074	27.7614
2	118910912	rs4493272	C	T	-0.0604992	0.0118027	3.02312e-07	14867	family.Prevotellaceae.id.960	TRUE	reported	gtuYNp	0.4712	textfile	high	0.00176419	26.271
1	111161677	rs3860225	G	A	0.083936	0.0167936	5.49682e-07	14871	family.Prevotellaceae.id.960	TRUE	reported	gtuYNp	0.1382	textfile	high	0.00167703	24.9776
14	33706908	rs912860	A	G	-0.229046	0.0483124	9.2992e-07	3479	family.Prevotellaceae.id.960	TRUE	reported	gtuYNp	0.0268	textfile	high	0.00641915	22.4636
1	210681370	rs12118202	C	T	-0.0751986	0.0147265	5.54234e-07	14869	family.Prevotellaceae.id.960	TRUE	reported	gtuYNp	0.1899	textfile	high	0.00175056	26.0712
20	9771109	rs2206482	G	T	-0.0569105	0.0117486	1.30377e-06	14808	family.Prevotellaceae.id.960	TRUE	reported	gtuYNp	0.4423	textfile	high	0.00158207	23.4612
1	99470269	rs12057990	T	C	0.0589878	0.0132268	8.9748e-06	14867	family.Prevotellaceae.id.960	TRUE	reported	gtuYNp	0.2406	textfile	high	0.00133601	19.8863
13	105075823	rs9586501	A	G	0.0592681	0.0127329	2.58988e-06	14868	family.Prevotellaceae.id.960	TRUE	reported	gtuYNp	0.3141	textfile	high	0.00145513	21.6634
19	17460999	rs7252711	G	A	-0.0740876	0.0161926	5.56586e-06	14540	family.Prevotellaceae.id.960	TRUE	reported	gtuYNp	0.1272	textfile	high	0.0014377	20.9314
3	170126707	rs148376875	G	T	0.084515	0.0179163	2.08029e-06	14289	family.Prevotellaceae.id.960	TRUE	reported	gtuYNp	0.1203	textfile	high	0.00155486	22.2489
3	4864877	rs4685827	C	T	-0.0679529	0.0145407	2.77192e-06	14867	family.Prevotellaceae.id.960	TRUE	reported	gtuYNp	0.2237	textfile	high	0.00146684	21.8366
14	78643095	rs10131942	G	C	0.0701212	0.0158326	8.60821e-06	14871	family.Prevotellaceae.id.960	TRUE	reported	gtuYNp	0.164	textfile	high	0.00131729	19.6126
5	180283881	rs34660375	G	A	-0.0805894	0.0178291	7.40327e-06	14289	family.Prevotellaceae.id.960	TRUE	reported	gtuYNp	0.1909	textfile	high	0.00142782	20.4284
8	23714609	rs3758087	C	T	0.0564199	0.0124655	8.60581e-06	14871	family.Prevotellaceae.id.960	TRUE	reported	gtuYNp	0.2922	textfile	high	0.00137565	20.4827
11	119712522	rs34071565	A	T	-0.1567	0.0347882	5.60147e-06	8136	family.Prevotellaceae.id.960	TRUE	reported	gtuYNp	0.0676	textfile	high	0.0024876	20.2846
3	71801830	rs13069367	C	A	-0.0539768	0.0119687	7.39489e-06	14860	family.Prevotellaceae.id.960	TRUE	reported	gtuYNp	0.3549	textfile	high	0.0013668	20.3357
3	32408916	rs2278540	A	G	0.0554249	0.0123265	8.43592e-06	14847	family.Prevotellaceae.id.960	TRUE	reported	gtuYNp	0.326	textfile	high	0.00135989	20.215
12	21404832	rs7975087	A	C	-0.0601448	0.0135454	7.59459e-06	14871	family.Prevotellaceae.id.960	TRUE	reported	gtuYNp	0.2286	textfile	high	0.00132403	19.713
3	13726736	rs9813022	G	A	-0.0842444	0.0163583	2.53124e-07	8498	family.Rhodospirillaceae.id.2717	TRUE	reported	ZYGrCJ	0.3022	textfile	high	0.00311125	26.5156
2	225633812	rs3754624	T	C	0.0971389	0.0200064	1.7148e-06	8496	family.Rhodospirillaceae.id.2717	TRUE	reported	ZYGrCJ	0.162	textfile	high	0.00276714	23.5693
3	84471266	rs55876211	T	C	-0.0911851	0.0196395	2.86679e-06	8494	family.Rhodospirillaceae.id.2717	TRUE	reported	ZYGrCJ	0.172	textfile	high	0.00253147	21.5518
2	169033340	rs76784716	G	A	0.136049	0.0285767	1.48988e-06	8498	family.Rhodospirillaceae.id.2717	TRUE	reported	ZYGrCJ	0.0716	textfile	high	0.00266007	22.6603
10	2670553	rs4278423	C	T	0.107529	0.0235725	3.12021e-06	8501	family.Rhodospirillaceae.id.2717	TRUE	reported	ZYGrCJ	0.1064	textfile	high	0.0024418	20.8037
5	27945645	rs1549633	C	A	0.0999312	0.0218634	4.70392e-06	8010	family.Rhodospirillaceae.id.2717	TRUE	reported	ZYGrCJ	0.1561	textfile	high	0.00260138	20.8862
10	113419797	rs11591293	T	G	0.0743184	0.0158724	2.67148e-06	8500	family.Rhodospirillaceae.id.2717	TRUE	reported	ZYGrCJ	0.4195	textfile	high	0.00257258	21.9182
4	134192918	rs74354280	T	C	-0.0911896	0.0204907	6.67295e-06	8501	family.Rhodospirillaceae.id.2717	TRUE	reported	ZYGrCJ	0.1531	textfile	high	0.00232432	19.8004
12	73139398	rs61933850	A	G	0.164808	0.0360647	7.22582e-06	6830	family.Rhodospirillaceae.id.2717	TRUE	reported	ZYGrCJ	0.0905	textfile	high	0.00304823	20.877
8	131958403	rs7001029	T	C	0.117366	0.0261324	5.3475e-06	8044	family.Rhodospirillaceae.id.2717	TRUE	reported	ZYGrCJ	0.0934	textfile	high	0.00250129	20.1658
5	119372737	rs1035406	A	G	-0.11354	0.0250863	5.84451e-06	8483	family.Rhodospirillaceae.id.2717	TRUE	reported	ZYGrCJ	0.0994	textfile	high	0.00240896	20.4797
1	92206218	rs72714493	G	A	0.0816858	0.0180791	7.34924e-06	8497	family.Rhodospirillaceae.id.2717	TRUE	reported	ZYGrCJ	0.2157	textfile	high	0.00239679	20.4097
19	28641647	rs12977163	C	G	0.0730951	0.0163491	7.62595e-06	8044	family.Rhodospirillaceae.id.2717	TRUE	reported	ZYGrCJ	0.3678	textfile	high	0.0024788	19.984
16	88554243	rs13336560	T	C	-0.0701719	0.0158061	9.17333e-06	8010	family.Rhodospirillaceae.id.2717	TRUE	reported	ZYGrCJ	0.4563	textfile	high	0.00245457	19.7045
22	27173098	rs4822789	C	G	0.0734321	0.0160521	7.00522e-06	8492	family.Rhodospirillaceae.id.2717	TRUE	reported	ZYGrCJ	0.3926	textfile	high	0.00245826	20.9221
1	78619512	rs6679026	C	T	0.111984	0.0251088	9.94679e-06	8497	family.Rhodospirillaceae.id.2717	TRUE	reported	ZYGrCJ	0.1074	textfile	high	0.00233549	19.8864
6	89268715	rs1923415	G	A	-0.0999238	0.0227326	9.63701e-06	8501	family.Rhodospirillaceae.id.2717	TRUE	reported	ZYGrCJ	0.1372	textfile	high	0.00226769	19.3169
15	71658642	rs4264350	C	T	-0.0526393	0.0108555	1.34832e-06	17668	family.Rikenellaceae.id.967	TRUE	reported	uoPFNk	0.3936	textfile	high	0.0013291	23.5111
9	14158854	rs62532512	A	C	-0.0504257	0.0107399	2.76426e-06	17672	family.Rikenellaceae.id.967	TRUE	reported	uoPFNk	0.4831	textfile	high	0.00124587	22.042
7	135778919	rs67281112	C	G	0.0635814	0.0137451	3.63475e-06	17199	family.Rikenellaceae.id.967	TRUE	reported	uoPFNk	0.2167	textfile	high	0.00124256	21.395
4	187842232	rs6837275	G	A	0.0570355	0.011887	1.447e-06	17199	family.Rikenellaceae.id.967	TRUE	reported	uoPFNk	0.2535	textfile	high	0.00133679	23.0195
13	38044689	rs9603208	T	G	0.0821173	0.0159596	1.91801e-07	17680	family.Rikenellaceae.id.967	TRUE	reported	uoPFNk	0.1034	textfile	high	0.00149519	26.4715
1	19790706	rs67705352	G	T	-0.0549688	0.0110534	6.57556e-07	17676	family.Rikenellaceae.id.967	TRUE	reported	uoPFNk	0.3738	textfile	high	0.00139718	24.7282
11	95304834	rs1939881	A	G	-0.105589	0.0206213	5.64373e-07	17434	family.Rikenellaceae.id.967	TRUE	reported	uoPFNk	0.0577	textfile	high	0.00150162	26.2157
13	22867356	rs9578457	A	G	-0.141478	0.0315848	3.99449e-06	9400	family.Rikenellaceae.id.967	TRUE	reported	uoPFNk	0.0567	textfile	high	0.00212996	20.0601
21	32496710	rs2833282	A	G	0.0711137	0.0156966	4.31106e-06	17680	family.Rikenellaceae.id.967	TRUE	reported	uoPFNk	0.1282	textfile	high	0.0011596	20.5232
14	21548634	rs77885767	T	C	-0.156209	0.0336482	2.84694e-06	8478	family.Rikenellaceae.id.967	TRUE	reported	uoPFNk	0.0477	textfile	high	0.00253568	21.5471
18	4069710	rs59663348	A	G	0.0570915	0.0125048	6.12244e-06	17678	family.Rikenellaceae.id.967	TRUE	reported	uoPFNk	0.1948	textfile	high	0.00117774	20.8422
21	40580258	rs8130320	G	A	-0.048924	0.0106843	4.72745e-06	17680	family.Rikenellaceae.id.967	TRUE	reported	uoPFNk	0.4821	textfile	high	0.00118454	20.9652
14	90270821	rs74474130	G	T	0.137747	0.0295688	3.61378e-06	11055	family.Rikenellaceae.id.967	TRUE	reported	uoPFNk	0.0656	textfile	high	0.00195925	21.6981
18	10338470	rs7242694	T	C	-0.0618674	0.0134882	5.80709e-06	17199	family.Rikenellaceae.id.967	TRUE	reported	uoPFNk	0.1809	textfile	high	0.00122174	21.036
21	28515912	rs36021379	G	A	-0.0656005	0.0144903	7.1952e-06	17199	family.Rikenellaceae.id.967	TRUE	reported	uoPFNk	0.1342	textfile	high	0.00119026	20.4932
9	86052655	rs10217435	T	C	-0.0883756	0.0197506	6.5076e-06	17679	family.Rikenellaceae.id.967	TRUE	reported	uoPFNk	0.0875	textfile	high	0.00113124	20.0195
8	99188924	rs2447496	A	G	-0.0549203	0.0121904	6.0861e-06	17199	family.Rikenellaceae.id.967	TRUE	reported	uoPFNk	0.2833	textfile	high	0.00117872	20.2944
8	144441740	rs35909684	C	A	-0.0850181	0.0191539	7.09826e-06	17565	family.Rikenellaceae.id.967	TRUE	reported	uoPFNk	0.0775	textfile	high	0.0011204	19.6997
16	85396629	rs4783173	G	C	0.0481514	0.0110006	7.0641e-06	17086	family.Rikenellaceae.id.967	TRUE	reported	uoPFNk	0.4483	textfile	high	0.00112011	19.1574
8	134444155	rs7832304	G	T	-0.0724262	0.016063	8.70919e-06	16912	family.Rikenellaceae.id.967	TRUE	reported	uoPFNk	0.1461	textfile	high	0.00120066	20.3276
11	17589129	rs10832801	C	A	-0.0534763	0.0122666	7.50417e-06	17199	family.Rikenellaceae.id.967	TRUE	reported	uoPFNk	0.2674	textfile	high	0.0011038	19.003
6	100244667	rs9389714	T	C	-0.0636841	0.0143416	8.79066e-06	17680	family.Rikenellaceae.id.967	TRUE	reported	uoPFNk	0.1789	textfile	high	0.00111405	19.7161
2	174257127	rs6744030	T	C	0.0696747	0.0157103	9.31514e-06	17564	family.Rikenellaceae.id.967	TRUE	reported	uoPFNk	0.1382	textfile	high	0.00111859	19.6667
12	47384118	rs55793120	C	T	0.13822	0.0266152	1.44338e-07	12405	family.Ruminococcaceae.id.2050	TRUE	reported	o9Snee	0.0507	textfile	high	0.00216942	26.9658
2	218216801	rs2113833	C	T	0.169146	0.0355009	1.14466e-06	4140	family.Ruminococcaceae.id.2050	TRUE	reported	o9Snee	0.0417	textfile	high	0.00545343	22.69
1	61425267	rs17376049	C	T	0.0848534	0.0172114	7.29619e-07	18333	family.Ruminococcaceae.id.2050	TRUE	reported	o9Snee	0.1083	textfile	high	0.00132403	24.303
9	2801371	rs56199908	C	T	-0.199327	0.0410444	1.66414e-06	5618	family.Ruminococcaceae.id.2050	TRUE	reported	o9Snee	0.0537	textfile	high	0.00418044	23.5759
1	24473669	rs76724913	G	T	0.0901053	0.0203104	9.60494e-06	17516	family.Ruminococcaceae.id.2050	TRUE	reported	o9Snee	0.0765	textfile	high	0.00112238	19.6794
8	69732887	rs10093275	T	C	0.0534595	0.011677	5.35228e-06	18335	family.Ruminococcaceae.id.2050	TRUE	reported	o9Snee	0.2823	textfile	high	0.00114186	20.9576
1	107661606	rs1612733	C	T	0.108708	0.0238006	4.22436e-06	15016	family.Ruminococcaceae.id.2050	TRUE	reported	o9Snee	0.0596	textfile	high	0.00138737	20.8589
20	58278102	rs2426816	A	T	-0.0480152	0.0106011	6.04464e-06	17774	family.Ruminococcaceae.id.2050	TRUE	reported	o9Snee	0.497	textfile	high	0.00115284	20.5118
1	147744468	rs3009418	A	C	0.0927607	0.0210123	8.69024e-06	16407	family.Ruminococcaceae.id.2050	TRUE	reported	o9Snee	0.0785	textfile	high	0.00118641	19.4862
2	29829167	rs10166469	C	T	-0.053336	0.0120209	8.5216e-06	18314	family.Ruminococcaceae.id.2050	TRUE	reported	o9Snee	0.2763	textfile	high	0.00107378	19.6843
8	4555684	rs1158100	G	A	-0.0490539	0.0109865	8.60858e-06	18333	family.Ruminococcaceae.id.2050	TRUE	reported	o9Snee	0.3549	textfile	high	0.00108624	19.9335
11	116485496	rs499272	C	G	0.0706431	0.016046	9.29359e-06	17854	family.Ruminococcaceae.id.2050	TRUE	reported	o9Snee	0.1362	textfile	high	0.00108443	19.3802
8	10143164	rs2952251	G	A	-0.0639298	0.0126525	3.72237e-07	16612	family.Streptococcaceae.id.1850	TRUE	reported	lrjnLh	0.2525	textfile	high	0.0015345	25.5272
17	61298020	rs4968759	G	A	-0.0544035	0.0111271	8.91881e-07	16624	family.Streptococcaceae.id.1850	TRUE	reported	lrjnLh	0.4264	textfile	high	0.00143591	23.9021
5	169689604	rs395407	C	G	-0.0826855	0.0172536	1.3256e-06	16088	family.Streptococcaceae.id.1850	TRUE	reported	lrjnLh	0.1421	textfile	high	0.00142553	22.9639
12	100584014	rs11110281	C	T	-0.130554	0.0225943	1.40137e-08	15316	family.Streptococcaceae.id.1850	TRUE	reported	lrjnLh	0.0676	textfile	high	0.00217516	33.3831
16	73391982	rs6563952	C	G	0.0801931	0.0178576	8.70591e-06	16627	family.Streptococcaceae.id.1850	TRUE	reported	lrjnLh	0.0924	textfile	high	0.0012114	20.164
16	991253	rs35344081	A	G	0.0609349	0.0129703	2.63845e-06	16624	family.Streptococcaceae.id.1850	TRUE	reported	lrjnLh	0.2406	textfile	high	0.00132592	22.0688
5	174173171	rs77558518	G	A	-0.104239	0.022806	3.72194e-06	15161	family.Streptococcaceae.id.1850	TRUE	reported	lrjnLh	0.0646	textfile	high	0.00137605	20.8882
14	97526750	rs2370083	T	G	-0.0842751	0.0184509	4.25666e-06	16516	family.Streptococcaceae.id.1850	TRUE	reported	lrjnLh	0.0885	textfile	high	0.00126156	20.8597
3	94153993	rs76717940	A	T	0.150606	0.0334079	3.08935e-06	7720	family.Streptococcaceae.id.1850	TRUE	reported	lrjnLh	0.0606	textfile	high	0.00262558	20.3175
4	53657577	rs10028567	T	C	-0.0934027	0.0190343	3.72497e-06	16549	family.Streptococcaceae.id.1850	TRUE	reported	lrjnLh	0.0815	textfile	high	0.00145291	24.0763
15	41663393	rs72739637	G	A	0.0927983	0.0192021	1.82163e-06	15111	family.Streptococcaceae.id.1850	TRUE	reported	lrjnLh	0.1064	textfile	high	0.00154319	23.3521
12	120729505	rs16950051	G	A	0.107008	0.0236973	5.33808e-06	14431	family.Streptococcaceae.id.1850	TRUE	reported	lrjnLh	0.0586	textfile	high	0.00141098	20.3878
1	240441766	rs77968078	A	G	-0.0993013	0.0224788	7.9334e-06	15519	family.Streptococcaceae.id.1850	TRUE	reported	lrjnLh	0.0567	textfile	high	0.0012559	19.5123
8	15312558	rs28718126	G	A	0.109069	0.0246868	9.41035e-06	13529	family.Streptococcaceae.id.1850	TRUE	reported	lrjnLh	0.0656	textfile	high	0.00144073	19.5169
10	28588269	rs7916711	G	A	0.0959639	0.021545	6.32732e-06	15515	family.Streptococcaceae.id.1850	TRUE	reported	lrjnLh	0.0646	textfile	high	0.00127707	19.8365
7	46778653	rs957755	G	T	-0.0642449	0.0142702	7.4151e-06	16627	family.Streptococcaceae.id.1850	TRUE	reported	lrjnLh	0.1909	textfile	high	0.00121751	20.2658
3	132058723	rs6806351	C	T	-0.0619209	0.0135744	6.93793e-06	16198	family.Streptococcaceae.id.1850	TRUE	reported	lrjnLh	0.2087	textfile	high	0.00128297	20.8056
17	80576624	rs9903102	A	C	-0.0693015	0.0154096	4.91806e-06	16623	family.Streptococcaceae.id.1850	TRUE	reported	lrjnLh	0.164	textfile	high	0.00121524	20.2232
4	37452858	rs57646748	A	G	-0.088021	0.019876	7.88359e-06	16160	family.Streptococcaceae.id.1850	TRUE	reported	lrjnLh	0.0676	textfile	high	0.00121213	19.6093
3	14306949	rs9864379	C	T	-0.160521	0.0292752	4.65873e-08	5768	family.unknownfamily.id.1000001214	TRUE	reported	A3z1Td	0.1133	textfile	high	0.0051854	30.0549
16	80493705	rs11150282	C	T	0.098235	0.0197127	7.36053e-07	5864	family.unknownfamily.id.1000001214	TRUE	reported	A3z1Td	0.3211	textfile	high	0.00421709	24.8253
1	230523039	rs16851659	C	G	-0.0895168	0.0186555	1.27024e-06	5875	family.unknownfamily.id.1000001214	TRUE	reported	A3z1Td	0.3887	textfile	high	0.0039038	23.0169
15	100747683	rs79790072	C	T	0.226103	0.0488017	3.5381e-06	4104	family.unknownfamily.id.1000001214	TRUE	reported	A3z1Td	0.0567	textfile	high	0.00520318	21.4551
9	115975389	rs4129395	A	G	0.0904264	0.0185253	1.21742e-06	5878	family.unknownfamily.id.1000001214	TRUE	reported	A3z1Td	0.4264	textfile	high	0.00403713	23.8183
9	122046549	rs1221147	A	T	0.126305	0.0279161	4.8596e-06	5759	family.unknownfamily.id.1000001214	TRUE	reported	A3z1Td	0.1561	textfile	high	0.00354195	20.4635
7	20010624	rs73074665	T	A	0.164631	0.0356037	3.6238e-06	5749	family.unknownfamily.id.1000001214	TRUE	reported	A3z1Td	0.0855	textfile	high	0.00370536	21.3739
9	24648997	rs113884518	C	T	-0.20591	0.0455376	7.73987e-06	4434	family.unknownfamily.id.1000001214	TRUE	reported	A3z1Td	0.0487	textfile	high	0.00459008	20.437
18	1008278	rs789069	C	A	-0.10413	0.0234459	6.50003e-06	5870	family.unknownfamily.id.1000001214	TRUE	reported	A3z1Td	0.172	textfile	high	0.00334905	19.7182
11	2937631	rs367480	A	G	-0.0841649	0.0185948	7.52418e-06	5878	family.unknownfamily.id.1000001214	TRUE	reported	A3z1Td	0.4274	textfile	high	0.00347327	20.4801
15	62055753	rs8028558	G	A	0.08346	0.0188504	9.78236e-06	5875	family.unknownfamily.id.1000001214	TRUE	reported	A3z1Td	0.4046	textfile	high	0.00332553	19.596
17	53906328	rs28678345	C	T	0.213083	0.0471377	8.05953e-06	4315	family.unknownfamily.id.1000001214	TRUE	reported	A3z1Td	0.0467	textfile	high	0.00471334	20.4249
9	116711241	rs7853673	A	G	-0.0624389	0.0139833	6.7325e-06	10359	family.unknownfamily.id.1000005471	TRUE	reported	E7SzPN	0.5139	textfile	high	0.00192106	19.9348
1	109845252	rs638542	A	G	-0.070592	0.0157049	5.17285e-06	9970	family.unknownfamily.id.1000005471	TRUE	reported	E7SzPN	0.2863	textfile	high	0.00202239	20.2001
14	46519718	rs74603314	C	T	0.230767	0.0489701	2.27641e-06	4033	family.unknownfamily.id.1000005471	TRUE	reported	E7SzPN	0.0457	textfile	high	0.00547612	22.1958
3	3771148	rs76373661	A	G	0.0908218	0.0202986	5.15941e-06	10359	family.unknownfamily.id.1000005471	TRUE	reported	E7SzPN	0.1133	textfile	high	0.00192882	20.0154
7	82536037	rs17235252	C	T	-0.122002	0.0255463	2.15879e-06	9531	family.unknownfamily.id.1000005471	TRUE	reported	E7SzPN	0.0944	textfile	high	0.00238728	22.8028
2	177374176	rs62188991	C	G	-0.110864	0.0241355	5.26703e-06	9531	family.unknownfamily.id.1000005471	TRUE	reported	E7SzPN	0.1113	textfile	high	0.00220887	21.0949
11	112386785	rs949341	A	G	0.0656602	0.0147216	7.73282e-06	10355	family.unknownfamily.id.1000005471	TRUE	reported	E7SzPN	0.3201	textfile	high	0.00191738	19.8888
3	165846506	rs13100746	T	C	0.0638979	0.0142685	7.28846e-06	10359	family.unknownfamily.id.1000005471	TRUE	reported	E7SzPN	0.4095	textfile	high	0.00193222	20.0507
10	3521459	rs515984	C	T	-0.0875451	0.0190685	6.61366e-06	10359	family.unknownfamily.id.1000005471	TRUE	reported	E7SzPN	0.174	textfile	high	0.00203062	21.0739
5	17443654	rs7706512	A	G	0.0657351	0.0138979	2.27207e-06	10359	family.unknownfamily.id.1000005471	TRUE	reported	E7SzPN	0.504	textfile	high	0.00215496	22.3672
8	15406830	rs11779863	A	G	-0.0772768	0.0172171	6.68845e-06	10353	family.unknownfamily.id.1000005471	TRUE	reported	E7SzPN	0.2068	textfile	high	0.00194209	20.1417
7	4105705	rs7801843	G	A	-0.0869495	0.0194509	9.46882e-06	10359	family.unknownfamily.id.1000005471	TRUE	reported	E7SzPN	0.1292	textfile	high	0.0019253	19.9788
5	176287195	rs10071529	C	G	0.125105	0.0278674	8.64406e-06	10147	family.unknownfamily.id.1000005471	TRUE	reported	E7SzPN	0.0875	textfile	high	0.00198223	20.1496
22	42741466	rs739151	G	C	0.0652659	0.0139773	3.09287e-06	10337	family.unknownfamily.id.1000005471	TRUE	reported	E7SzPN	0.506	textfile	high	0.00210483	21.7993
1	61850864	rs12566890	G	T	-0.103134	0.0241775	8.11201e-06	10339	family.unknownfamily.id.1000005471	TRUE	reported	E7SzPN	0.0954	textfile	high	0.00175686	18.1926
3	184193482	rs3932485	T	C	0.0626209	0.0141623	9.92857e-06	10359	family.unknownfamily.id.1000005471	TRUE	reported	E7SzPN	0.4284	textfile	high	0.00188379	19.5472
7	1321675	rs60583455	C	T	0.108934	0.021177	2.59578e-07	4773	family.unknownfamily.id.1000006161	TRUE	reported	EGzkfV	0.3757	textfile	high	0.0055132	26.4493
8	18229020	rs2172426	T	C	-0.10212	0.0198947	3.17425e-07	5099	family.unknownfamily.id.1000006161	TRUE	reported	EGzkfV	0.4473	textfile	high	0.00514072	26.3376
10	2095726	rs11251024	A	G	0.104201	0.0206737	6.62801e-07	5107	family.unknownfamily.id.1000006161	TRUE	reported	EGzkfV	0.33	textfile	high	0.00494979	25.3944
6	68934648	rs13219468	C	G	0.115344	0.0236958	1.40637e-06	5104	family.unknownfamily.id.1000006161	TRUE	reported	EGzkfV	0.2256	textfile	high	0.00462086	23.6851
14	39425971	rs72671304	C	T	0.172322	0.0370028	3.79578e-06	4887	family.unknownfamily.id.1000006161	TRUE	reported	EGzkfV	0.0696	textfile	high	0.0044182	21.6787
5	10737802	rs267959	G	A	0.0988612	0.0209676	2.61993e-06	5107	family.unknownfamily.id.1000006161	TRUE	reported	EGzkfV	0.3429	textfile	high	0.00433415	22.2221
11	91589600	rs11606187	G	A	-0.154539	0.0326288	3.30586e-06	5102	family.unknownfamily.id.1000006161	TRUE	reported	EGzkfV	0.1074	textfile	high	0.00437753	22.4236
10	98619568	rs7911787	T	G	-0.223071	0.0470232	3.38824e-06	3879	family.unknownfamily.id.1000006161	TRUE	reported	EGzkfV	0.0656	textfile	high	0.00576803	22.4924
2	234081324	rs13385922	C	T	0.0929494	0.0201348	3.96829e-06	5106	family.unknownfamily.id.1000006161	TRUE	reported	EGzkfV	0.4056	textfile	high	0.00415631	21.3024
15	81694972	rs4383094	C	T	0.149188	0.0320662	4.28134e-06	5091	family.unknownfamily.id.1000006161	TRUE	reported	EGzkfV	0.0964	textfile	high	0.00423377	21.6372
10	127094261	rs55921101	T	A	-0.109245	0.0236201	4.32139e-06	5105	family.unknownfamily.id.1000006161	TRUE	reported	EGzkfV	0.2266	textfile	high	0.00417285	21.3833
20	3405239	rs8126061	C	T	-0.159135	0.0351904	7.36334e-06	5089	family.unknownfamily.id.1000006161	TRUE	reported	EGzkfV	0.0954	textfile	high	0.0040023	20.4415
13	70306831	rs9542068	C	T	0.0990709	0.0218149	6.52339e-06	5107	family.unknownfamily.id.1000006161	TRUE	reported	EGzkfV	0.3211	textfile	high	0.00402224	20.6165
19	887824	rs2930903	G	C	0.0908335	0.0209434	6.8435e-06	4789	family.unknownfamily.id.1000006161	TRUE	reported	EGzkfV	0.3887	textfile	high	0.00391247	18.8026
15	97318671	rs60775321	C	T	-0.0962425	0.0213842	7.1046e-06	5101	family.unknownfamily.id.1000006161	TRUE	reported	EGzkfV	0.3012	textfile	high	0.00395524	20.2479
2	200778866	rs166849	A	G	0.0911053	0.0202239	7.73898e-06	5107	family.unknownfamily.id.1000006161	TRUE	reported	EGzkfV	0.3897	textfile	high	0.00395793	20.2855
2	89331940	rs80270230	C	G	0.176113	0.0393214	8.40763e-06	4261	family.unknownfamily.id.1000006161	TRUE	reported	EGzkfV	0.1322	textfile	high	0.00468569	20.0503
13	38326692	rs79535861	C	A	0.100666	0.0207016	1.57687e-06	15061	family.Veillonellaceae.id.2172	TRUE	reported	dfzLDt	0.0885	textfile	high	0.00156757	23.643
1	50088819	rs12741784	T	C	-0.0621452	0.0119266	1.28494e-07	15867	family.Veillonellaceae.id.2172	TRUE	reported	dfzLDt	0.336	textfile	high	0.00170822	27.1473
5	132646303	rs12186441	A	G	0.208096	0.0453999	4.52857e-06	5236	family.Veillonellaceae.id.2172	TRUE	reported	dfzLDt	0.0368	textfile	high	0.00399649	21.0015
14	102897930	rs111810795	T	C	-0.0867108	0.0180573	1.72927e-06	15605	family.Veillonellaceae.id.2172	TRUE	reported	dfzLDt	0.1074	textfile	high	0.00147548	23.056
13	61597625	rs114889439	G	A	-0.253809	0.0539169	6.19028e-06	3268	family.Veillonellaceae.id.2172	TRUE	reported	dfzLDt	0.0527	textfile	high	0.00673516	22.1462
18	462180	rs4797169	C	T	0.0587799	0.0128297	4.49346e-06	15974	family.Veillonellaceae.id.2172	TRUE	reported	dfzLDt	0.2505	textfile	high	0.00131233	20.9881
7	21637810	rs12668619	G	A	0.055301	0.0117654	2.57364e-06	15971	family.Veillonellaceae.id.2172	TRUE	reported	dfzLDt	0.3549	textfile	high	0.00138141	22.0902
4	23317124	rs2175069	G	A	-0.0526752	0.0114886	4.63558e-06	15976	family.Veillonellaceae.id.2172	TRUE	reported	dfzLDt	0.3857	textfile	high	0.00131412	21.0194
4	46366067	rs1442060	A	G	-0.0514024	0.0112125	4.50675e-06	15976	family.Veillonellaceae.id.2172	TRUE	reported	dfzLDt	0.494	textfile	high	0.00131379	21.0141
8	41231597	rs1447205	C	G	-0.0520689	0.0115656	7.34899e-06	15971	family.Veillonellaceae.id.2172	TRUE	reported	dfzLDt	0.3618	textfile	high	0.00126748	20.266
15	78546996	rs4461038	G	A	-0.0554965	0.0119467	3.73474e-06	15973	family.Veillonellaceae.id.2172	TRUE	reported	dfzLDt	0.3062	textfile	high	0.00134915	21.5764
6	75534152	rs6909981	T	C	-0.0638697	0.0141765	5.47618e-06	15976	family.Veillonellaceae.id.2172	TRUE	reported	dfzLDt	0.2018	textfile	high	0.00126891	20.2953
6	92380922	rs9345168	A	C	0.0509102	0.0113253	8.48887e-06	15976	family.Veillonellaceae.id.2172	TRUE	reported	dfzLDt	0.4662	textfile	high	0.00126326	20.2049
5	38348199	rs2561116	G	T	-0.083617	0.0187159	7.88518e-06	15976	family.Veillonellaceae.id.2172	TRUE	reported	dfzLDt	0.1133	textfile	high	0.00124783	19.9578
6	139188534	rs61264131	C	A	0.202367	0.0464388	6.74544e-06	3075	family.Veillonellaceae.id.2172	TRUE	reported	dfzLDt	0.0497	textfile	high	0.0061376	18.9773
21	35576123	rs11700976	A	C	0.0503337	0.0113763	9.25376e-06	15971	family.Veillonellaceae.id.2172	TRUE	reported	dfzLDt	0.4503	textfile	high	0.00122419	19.5731
1	244391618	rs6692542	G	A	0.0534397	0.0118254	8.67975e-06	15976	family.Veillonellaceae.id.2172	TRUE	reported	dfzLDt	0.3728	textfile	high	0.00127666	20.4195
13	78785141	rs2585520	T	G	-0.0904972	0.0200428	5.26922e-06	15501	family.Veillonellaceae.id.2172	TRUE	reported	dfzLDt	0.0825	textfile	high	0.00131348	20.3844
13	101617913	rs75768969	G	C	-0.0703773	0.0156855	7.19233e-06	15975	family.Veillonellaceae.id.2172	TRUE	reported	dfzLDt	0.161	textfile	high	0.00125858	20.1287
18	30208691	rs1693340	C	T	0.0818934	0.018245	9.25271e-06	15058	family.Veillonellaceae.id.2172	TRUE	reported	dfzLDt	0.1262	textfile	high	0.00133617	20.1443
8	138319508	rs4263802	A	G	0.050942	0.0114921	7.45003e-06	15976	family.Veillonellaceae.id.2172	TRUE	reported	dfzLDt	0.3837	textfile	high	0.00122843	19.647
4	95027272	rs11729256	C	T	0.0749798	0.0150177	6.7309e-07	11861	family.Verrucomicrobiaceae.id.4036	TRUE	reported	7jKqMR	0.2386	textfile	high	0.00209725	24.9235
11	130280667	rs4936098	G	A	0.0648691	0.0135928	1.12929e-06	11858	family.Verrucomicrobiaceae.id.4036	TRUE	reported	7jKqMR	0.34	textfile	high	0.00191696	22.7711
6	56341481	rs9349825	G	A	-0.0704354	0.0147128	2.51287e-06	11858	family.Verrucomicrobiaceae.id.4036	TRUE	reported	7jKqMR	0.2793	textfile	high	0.00192904	22.9149
4	100544188	rs74542928	C	T	0.112124	0.0236422	1.64613e-06	11216	family.Verrucomicrobiaceae.id.4036	TRUE	reported	7jKqMR	0.0785	textfile	high	0.00200131	22.4877
10	11389614	rs3995795	T	C	0.064218	0.0140994	5.02531e-06	11690	family.Verrucomicrobiaceae.id.4036	TRUE	reported	7jKqMR	0.3181	textfile	high	0.00177144	20.7414
16	81063149	rs2602429	T	C	0.0745516	0.0156195	2.69939e-06	11690	family.Verrucomicrobiaceae.id.4036	TRUE	reported	7jKqMR	0.2217	textfile	high	0.001945	22.7775
10	5064327	rs4242783	A	G	0.0687992	0.0147694	2.75444e-06	11690	family.Verrucomicrobiaceae.id.4036	TRUE	reported	7jKqMR	0.2873	textfile	high	0.00185278	21.6955
1	105422565	rs11184341	C	G	0.0655301	0.014223	4.13844e-06	11864	family.Verrucomicrobiaceae.id.4036	TRUE	reported	7jKqMR	0.2783	textfile	high	0.00178603	21.2238
1	41074472	rs61779207	A	G	-0.0758811	0.0167762	6.63029e-06	11591	family.Verrucomicrobiaceae.id.4036	TRUE	reported	7jKqMR	0.1779	textfile	high	0.00176195	20.4553
15	97570657	rs12908520	A	G	0.0619104	0.0130946	2.15138e-06	11863	family.Verrucomicrobiaceae.id.4036	TRUE	reported	7jKqMR	0.4563	textfile	high	0.00188075	22.3496
18	49473635	rs117107102	G	A	0.204683	0.0431573	2.91821e-06	4975	family.Verrucomicrobiaceae.id.4036	TRUE	reported	7jKqMR	0.0447	textfile	high	0.00450094	22.4844
12	130309670	rs111862613	C	T	0.0907065	0.0196746	3.73127e-06	11621	family.Verrucomicrobiaceae.id.4036	TRUE	reported	7jKqMR	0.166	textfile	high	0.00182569	21.2515
20	31867840	rs941682	A	G	-0.0631526	0.0143767	9.58114e-06	11809	family.Verrucomicrobiaceae.id.4036	TRUE	reported	7jKqMR	0.3111	textfile	high	0.00163132	19.2925
2	2649472	rs67832247	T	C	-0.123489	0.0266695	3.23801e-06	3555	family.Victivallaceae.id.2255	TRUE	reported	xx6hK1	0.2694	textfile	high	0.00599482	21.4281
12	131103256	rs34962571	C	A	-0.186945	0.0418412	6.24824e-06	3237	family.Victivallaceae.id.2255	TRUE	reported	xx6hK1	0.0825	textfile	high	0.00612928	19.9505
11	9316730	rs4396289	T	C	-0.152918	0.0288525	1.53782e-07	3913	family.Victivallaceae.id.2255	TRUE	reported	xx6hK1	0.16	textfile	high	0.00712739	28.0753
7	57589803	rs2944282	C	T	-0.124197	0.0257026	1.56601e-06	3555	family.Victivallaceae.id.2255	TRUE	reported	xx6hK1	0.3002	textfile	high	0.00652505	23.3358
7	146808977	rs11764871	T	G	0.127099	0.025656	7.49289e-07	3909	family.Victivallaceae.id.2255	TRUE	reported	xx6hK1	0.2505	textfile	high	0.00623912	24.5293
2	60484909	rs6545794	G	A	-0.197786	0.0410495	5.97005e-07	3916	family.Victivallaceae.id.2255	TRUE	reported	xx6hK1	0.0885	textfile	high	0.00589336	23.2034
5	94692439	rs2546105	T	A	0.126643	0.0257111	1.02501e-06	3917	family.Victivallaceae.id.2255	TRUE	reported	xx6hK1	0.2455	textfile	high	0.00615589	24.2496
10	95286954	rs7077363	A	G	0.148942	0.0318366	2.83376e-06	3912	family.Victivallaceae.id.2255	TRUE	reported	xx6hK1	0.164	textfile	high	0.00556365	21.8756
9	111086170	rs62570196	T	C	-0.246101	0.0483077	2.69852e-07	3091	family.Victivallaceae.id.2255	TRUE	reported	xx6hK1	0.0686	textfile	high	0.00832655	25.9367
9	94128796	rs7860510	C	G	0.164855	0.0375128	9.60089e-06	3912	family.Victivallaceae.id.2255	TRUE	reported	xx6hK1	0.0974	textfile	high	0.00491258	19.303
3	9968555	rs7627405	T	C	-0.134158	0.0301427	8.1942e-06	3555	family.Victivallaceae.id.2255	TRUE	reported	xx6hK1	0.167	textfile	high	0.00554134	19.7981
2	31211657	rs61702987	C	T	0.145501	0.0300007	3.07921e-06	3906	family.Victivallaceae.id.2255	TRUE	reported	xx6hK1	0.175	textfile	high	0.00598591	23.5097
12	102525047	rs7314815	A	G	0.101088	0.0225594	6.40086e-06	3912	family.Victivallaceae.id.2255	TRUE	reported	xx6hK1	0.503	textfile	high	0.00510649	20.0688
19	711637	rs11671100	C	A	-0.160034	0.0349472	4.08042e-06	3331	family.Victivallaceae.id.2255	TRUE	reported	xx6hK1	0.2008	textfile	high	0.00625606	20.9575
5	71186626	rs6890185	C	T	0.113424	0.0233137	1.12244e-06	4166	genus..Clostridiuminnocuumgroup.id.14397	TRUE	reported	u3KNgy	0.3111	textfile	high	0.00564942	23.6579
18	6348227	rs61267978	C	T	0.14708	0.0320875	5.58513e-06	4165	genus..Clostridiuminnocuumgroup.id.14397	TRUE	reported	u3KNgy	0.1243	textfile	high	0.00501918	21.0002
3	103025517	rs1948423	A	T	-0.108859	0.023425	3.4941e-06	4165	genus..Clostridiuminnocuumgroup.id.14397	TRUE	reported	u3KNgy	0.3082	textfile	high	0.00515834	21.5855
1	8419420	rs6577484	A	G	0.160425	0.0360857	8.40602e-06	3858	genus..Clostridiuminnocuumgroup.id.14397	TRUE	reported	u3KNgy	0.1481	textfile	high	0.00509671	19.7536
5	113126539	rs10074000	C	T	-0.102648	0.0227508	6.99943e-06	4048	genus..Clostridiuminnocuumgroup.id.14397	TRUE	reported	u3KNgy	0.4135	textfile	high	0.00500366	20.3466
18	69274308	rs1942371	A	G	-0.157938	0.034187	4.06337e-06	3971	genus..Clostridiuminnocuumgroup.id.14397	TRUE	reported	u3KNgy	0.1302	textfile	high	0.00534594	21.3321
5	9368158	rs40656	T	C	0.142664	0.0311021	8.6152e-06	4048	genus..Clostridiuminnocuumgroup.id.14397	TRUE	reported	u3KNgy	0.1889	textfile	high	0.00517082	21.0299
6	143718234	rs71564433	A	T	-0.126746	0.0274657	7.8001e-06	4164	genus..Clostridiuminnocuumgroup.id.14397	TRUE	reported	u3KNgy	0.1789	textfile	high	0.00508817	21.2853
15	59704208	rs77845139	G	A	-0.114993	0.0257186	8.40622e-06	4048	genus..Clostridiuminnocuumgroup.id.14397	TRUE	reported	u3KNgy	0.2952	textfile	high	0.00491436	19.9817
12	30268485	rs10506058	G	A	0.0997048	0.0221926	8.92443e-06	4163	genus..Clostridiuminnocuumgroup.id.14397	TRUE	reported	u3KNgy	0.3966	textfile	high	0.00482514	20.1747
5	95717619	rs4869133	A	G	-0.180591	0.0409505	7.24455e-06	3735	genus..Clostridiuminnocuumgroup.id.14397	TRUE	reported	u3KNgy	0.0885	textfile	high	0.00517994	19.4374
5	17460096	rs62348779	C	T	-0.201481	0.043286	3.78122e-06	3827	genus..Eubacteriumbrachygroup.id.11296	TRUE	reported	MqVMNn	0.0815	textfile	high	0.00562938	21.6543
10	94185213	rs112617308	C	T	-0.170873	0.0362844	2.38033e-06	4001	genus..Eubacteriumbrachygroup.id.11296	TRUE	reported	MqVMNn	0.0795	textfile	high	0.00551239	22.1662
22	26922534	rs9613196	A	T	-0.238718	0.0528561	4.98786e-06	3004	genus..Eubacteriumbrachygroup.id.11296	TRUE	reported	MqVMNn	0.0765	textfile	high	0.00674439	20.3841
10	22892667	rs2913110	T	C	0.105143	0.022942	4.55806e-06	4001	genus..Eubacteriumbrachygroup.id.11296	TRUE	reported	MqVMNn	0.3777	textfile	high	0.00522224	20.9934
4	184628931	rs4862235	A	G	0.104806	0.0225751	3.73143e-06	4000	genus..Eubacteriumbrachygroup.id.11296	TRUE	reported	MqVMNn	0.4443	textfile	high	0.00535945	21.5425
2	218237281	rs12151423	G	A	0.101329	0.0227324	9.2705e-06	3854	genus..Eubacteriumbrachygroup.id.11296	TRUE	reported	MqVMNn	0.4791	textfile	high	0.00512893	19.8585
4	6856564	rs73199919	C	T	-0.236717	0.0531335	8.15524e-06	3008	genus..Eubacteriumbrachygroup.id.11296	TRUE	reported	MqVMNn	0.0567	textfile	high	0.00655522	19.835
11	80236833	rs6591893	A	G	0.108225	0.0240319	7.34344e-06	3999	genus..Eubacteriumbrachygroup.id.11296	TRUE	reported	MqVMNn	0.3479	textfile	high	0.00504586	20.2706
22	48190598	rs720439	G	A	-0.111927	0.0251252	7.02827e-06	4001	genus..Eubacteriumbrachygroup.id.11296	TRUE	reported	MqVMNn	0.2515	textfile	high	0.00493551	19.835
4	144665178	rs13139592	C	T	-0.145997	0.0327192	7.96753e-06	3842	genus..Eubacteriumbrachygroup.id.11296	TRUE	reported	MqVMNn	0.1223	textfile	high	0.00515558	19.9
14	23060552	rs1384962	G	A	0.120888	0.0266264	6.99292e-06	4001	genus..Eubacteriumbrachygroup.id.11296	TRUE	reported	MqVMNn	0.2107	textfile	high	0.00512557	20.6028
7	31085162	rs17159861	T	C	0.0962228	0.0168388	1.03787e-08	17380	genus..Eubacteriumcoprostanoligenesgroup.id.11375	TRUE	reported	0Z87wO	0.1332	textfile	high	0.00187528	32.6499
7	16380806	rs9648214	C	T	-0.0828719	0.016431	2.5203e-07	17379	genus..Eubacteriumcoprostanoligenesgroup.id.11375	TRUE	reported	0Z87wO	0.1183	textfile	high	0.0014616	25.4354
1	200638489	rs115325767	C	G	0.0783322	0.0174719	2.62197e-06	16555	genus..Eubacteriumcoprostanoligenesgroup.id.11375	TRUE	reported	0Z87wO	0.0934	textfile	high	0.00121268	20.0978
15	36911598	rs12906958	T	C	-0.0533159	0.0115935	4.34803e-06	17380	genus..Eubacteriumcoprostanoligenesgroup.id.11375	TRUE	reported	0Z87wO	0.3022	textfile	high	0.00121537	21.1464
15	86440997	rs4076415	G	T	0.0515152	0.0110294	1.98974e-06	16960	genus..Eubacteriumcoprostanoligenesgroup.id.11375	TRUE	reported	0Z87wO	0.4006	textfile	high	0.00128464	21.8129
3	127139574	rs6762473	A	C	0.0521584	0.0112353	4.26113e-06	17377	genus..Eubacteriumcoprostanoligenesgroup.id.11375	TRUE	reported	0Z87wO	0.3569	textfile	high	0.00123871	21.5493
7	33603122	rs73109678	A	G	-0.0796956	0.0172275	3.66339e-06	17379	genus..Eubacteriumcoprostanoligenesgroup.id.11375	TRUE	reported	0Z87wO	0.1153	textfile	high	0.00122988	21.398
10	2215931	rs10444197	G	A	-0.0505823	0.0113455	5.98464e-06	17380	genus..Eubacteriumcoprostanoligenesgroup.id.11375	TRUE	reported	0Z87wO	0.3678	textfile	high	0.00114236	19.8746
15	97869293	rs62024432	T	C	-0.0769698	0.0172101	7.50207e-06	17271	genus..Eubacteriumcoprostanoligenesgroup.id.11375	TRUE	reported	0Z87wO	0.1252	textfile	high	0.00115678	19.9996
10	84506096	rs2644213	A	G	0.0538845	0.0121245	9.85638e-06	17380	genus..Eubacteriumcoprostanoligenesgroup.id.11375	TRUE	reported	0Z87wO	0.2366	textfile	high	0.00113517	19.7494
3	113794507	rs11720857	T	C	0.0630776	0.0144485	9.26255e-06	16960	genus..Eubacteriumcoprostanoligenesgroup.id.11375	TRUE	reported	0Z87wO	0.1769	textfile	high	0.00112251	19.057
7	73306506	rs4717831	T	A	0.0786783	0.0174038	9.17719e-06	16854	genus..Eubacteriumcoprostanoligenesgroup.id.11375	TRUE	reported	0Z87wO	0.1193	textfile	high	0.00121113	20.4348
3	81595477	rs76898927	A	G	0.123055	0.0266375	4.78979e-06	12197	genus..Eubacteriumcoprostanoligenesgroup.id.11375	TRUE	reported	0Z87wO	0.0477	textfile	high	0.00174663	21.3374
12	32713919	rs11052069	C	T	0.0477832	0.0107833	9.37949e-06	17380	genus..Eubacteriumcoprostanoligenesgroup.id.11375	TRUE	reported	0Z87wO	0.4344	textfile	high	0.00112851	19.6333
2	50797401	rs79895140	C	T	-0.0641017	0.0141153	8.61816e-06	16139	genus..Eubacteriumcoprostanoligenesgroup.id.11375	TRUE	reported	0Z87wO	0.2167	textfile	high	0.00127623	20.6208
16	81820486	rs4583233	C	A	0.0670205	0.0128122	2.83852e-07	14327	genus..Eubacteriumeligensgroup.id.14372	TRUE	reported	yBmLdK	0.334	textfile	high	0.00190627	27.3595
10	83092007	rs265534	G	T	-0.0563756	0.0120127	2.26758e-06	14776	genus..Eubacteriumeligensgroup.id.14372	TRUE	reported	yBmLdK	0.4553	textfile	high	0.00148832	22.0212
2	115197171	rs72839198	G	C	0.155659	0.0375612	3.13914e-06	4926	genus..Eubacteriumeligensgroup.id.14372	TRUE	reported	yBmLdK	0.0557	textfile	high	0.00347427	17.1669
14	39301409	rs74606150	G	C	-0.196454	0.042565	4.24506e-06	5381	genus..Eubacteriumeligensgroup.id.14372	TRUE	reported	yBmLdK	0.0457	textfile	high	0.00394309	21.2938
6	70956815	rs6923695	G	T	0.103268	0.0229525	4.87406e-06	12891	genus..Eubacteriumeligensgroup.id.14372	TRUE	reported	yBmLdK	0.0567	textfile	high	0.00156784	20.2396
13	107563458	rs2200429	G	A	-0.0888825	0.0198479	5.29721e-06	14761	genus..Eubacteriumeligensgroup.id.14372	TRUE	reported	yBmLdK	0.0736	textfile	high	0.00135674	20.0514
2	110260993	rs56080211	T	C	0.123093	0.0282743	9.1429e-06	10699	genus..Eubacteriumeligensgroup.id.14372	TRUE	reported	yBmLdK	0.0557	textfile	high	0.00176835	18.9496
14	77619186	rs158115	C	G	0.0915271	0.0190611	9.74185e-06	14678	genus..Eubacteriumeligensgroup.id.14372	TRUE	reported	yBmLdK	0.0924	textfile	high	0.00156839	23.0539
11	31098691	rs182318	A	G	-0.0824941	0.0195615	8.39837e-06	14777	genus..Eubacteriumeligensgroup.id.14372	TRUE	reported	yBmLdK	0.0775	textfile	high	0.00120208	17.7821
7	51365152	rs12719051	G	A	0.0916626	0.0208183	7.11766e-06	12799	genus..Eubacteriumeligensgroup.id.14372	TRUE	reported	yBmLdK	0.1004	textfile	high	0.00151237	19.3831
2	71145246	rs3771393	T	C	0.130842	0.0266671	7.37909e-07	3792	genus..Eubacteriumfissicatenagroup.id.14373	TRUE	reported	U8TLLc	0.2843	textfile	high	0.00630853	24.0611
8	5433699	rs2733072	A	G	0.109644	0.0228306	1.49089e-06	3833	genus..Eubacteriumfissicatenagroup.id.14373	TRUE	reported	U8TLLc	0.4652	textfile	high	0.00598126	23.0521
11	115165111	rs7104872	A	G	0.138612	0.0291906	2.7315e-06	3829	genus..Eubacteriumfissicatenagroup.id.14373	TRUE	reported	U8TLLc	0.1779	textfile	high	0.00585437	22.5366
7	73043561	rs151257695	G	A	0.20951	0.0454847	3.09681e-06	3587	genus..Eubacteriumfissicatenagroup.id.14373	TRUE	reported	U8TLLc	0.0805	textfile	high	0.0058801	21.2049
18	45753272	rs11876297	C	T	0.131469	0.0281712	2.66556e-06	3396	genus..Eubacteriumfissicatenagroup.id.14373	TRUE	reported	U8TLLc	0.2157	textfile	high	0.00637228	21.7662
6	39940437	rs6934739	G	A	0.111463	0.0252788	9.75326e-06	3831	genus..Eubacteriumfissicatenagroup.id.14373	TRUE	reported	U8TLLc	0.2952	textfile	high	0.00504941	19.4323
14	89484373	rs10147907	G	T	0.172263	0.039601	8.27246e-06	3833	genus..Eubacteriumfissicatenagroup.id.14373	TRUE	reported	U8TLLc	0.0686	textfile	high	0.0049124	18.9123
3	39604954	rs1768152	C	T	0.139489	0.0316186	8.70054e-06	3590	genus..Eubacteriumfissicatenagroup.id.14373	TRUE	reported	U8TLLc	0.1372	textfile	high	0.005392	19.4514
10	96758467	rs11818408	A	G	0.10585	0.0237114	8.20015e-06	3590	genus..Eubacteriumfissicatenagroup.id.14373	TRUE	reported	U8TLLc	0.4771	textfile	high	0.00552041	19.9172
1	34308917	rs10798999	T	C	0.0601661	0.0126752	2.60558e-06	16561	genus..Eubacteriumhalliigroup.id.11338	TRUE	reported	lMqhfg	0.2157	textfile	high	0.00135867	22.5288
4	111885431	rs13116360	C	T	0.154124	0.0297185	2.94487e-07	10323	genus..Eubacteriumhalliigroup.id.11338	TRUE	reported	lMqhfg	0.0626	textfile	high	0.00259868	26.8908
3	110283389	rs949971	G	T	-0.0540164	0.0116101	3.29002e-06	16566	genus..Eubacteriumhalliigroup.id.11338	TRUE	reported	lMqhfg	0.3837	textfile	high	0.00130496	21.6436
7	148856720	rs60254196	G	A	-0.0522832	0.0111865	2.69672e-06	16238	genus..Eubacteriumhalliigroup.id.11338	TRUE	reported	lMqhfg	0.5408	textfile	high	0.00134344	21.8415
7	100635375	rs10808115	C	A	-0.0504747	0.0109922	4.42448e-06	16566	genus..Eubacteriumhalliigroup.id.11338	TRUE	reported	lMqhfg	0.4781	textfile	high	0.00127117	21.0825
11	58040621	rs10501370	T	C	-0.115589	0.0252489	5.41918e-06	13824	genus..Eubacteriumhalliigroup.id.11338	TRUE	reported	lMqhfg	0.0527	textfile	high	0.00151376	20.9549
15	62014160	rs74018587	T	C	0.208943	0.043822	3.70257e-06	3039	genus..Eubacteriumhalliigroup.id.11338	TRUE	reported	lMqhfg	0.0368	textfile	high	0.00742512	22.7188
3	23663416	rs6550770	C	T	-0.198087	0.0443545	4.823e-06	4279	genus..Eubacteriumhalliigroup.id.11338	TRUE	reported	lMqhfg	0.0517	textfile	high	0.00463956	19.9359
3	195238086	rs138531890	G	A	0.153138	0.0349456	5.4306e-06	7710	genus..Eubacteriumhalliigroup.id.11338	TRUE	reported	lMqhfg	0.0537	textfile	high	0.00248455	19.1986
19	49214274	rs281379	G	A	-0.0499523	0.0112153	9.32796e-06	16130	genus..Eubacteriumhalliigroup.id.11338	TRUE	reported	lMqhfg	0.4602	textfile	high	0.00122835	19.8352
11	123789877	rs78056098	T	G	-0.0507411	0.0113758	8.28818e-06	16568	genus..Eubacteriumhalliigroup.id.11338	TRUE	reported	lMqhfg	0.3608	textfile	high	0.0011994	19.8931
3	64664456	rs28584818	G	A	0.126115	0.0268627	4.43235e-06	11095	genus..Eubacteriumhalliigroup.id.11338	TRUE	reported	lMqhfg	0.0686	textfile	high	0.00198265	22.0372
11	11771637	rs117748144	C	T	-0.126582	0.028712	7.86002e-06	10861	genus..Eubacteriumhalliigroup.id.11338	TRUE	reported	lMqhfg	0.0427	textfile	high	0.00178637	19.4329
1	104524676	rs17474256	A	G	0.0810805	0.0184573	9.45445e-06	16460	genus..Eubacteriumhalliigroup.id.11338	TRUE	reported	lMqhfg	0.1233	textfile	high	0.001171	19.2949
18	48384463	rs630939	T	C	-0.0508914	0.0114352	9.15759e-06	16238	genus..Eubacteriumhalliigroup.id.11338	TRUE	reported	lMqhfg	0.3996	textfile	high	0.00121826	19.8037
4	183709536	rs17074066	C	T	-0.0813986	0.0189272	9.34905e-06	15804	genus..Eubacteriumhalliigroup.id.11338	TRUE	reported	lMqhfg	0.0915	textfile	high	0.00116892	18.4929
14	52185888	rs34297067	G	A	-0.186907	0.0341475	6.59784e-08	3271	genus..Eubacteriumnodatumgroup.id.11297	TRUE	reported	Yli2fY	0.1392	textfile	high	0.00907593	29.941
10	9659749	rs61841040	T	G	0.160621	0.0341609	3.56141e-06	3295	genus..Eubacteriumnodatumgroup.id.11297	TRUE	reported	Yli2fY	0.166	textfile	high	0.00666479	22.0944
9	28245518	rs113893692	T	C	-0.185107	0.0403573	5.75702e-06	3195	genus..Eubacteriumnodatumgroup.id.11297	TRUE	reported	Yli2fY	0.0984	textfile	high	0.00654155	21.0247
9	96597985	rs77910827	T	C	0.201788	0.0413568	9.05381e-07	3271	genus..Eubacteriumnodatumgroup.id.11297	TRUE	reported	Yli2fY	0.1034	textfile	high	0.00722551	23.7921
7	64894137	rs10263623	T	C	0.193496	0.0439023	8.90706e-06	3080	genus..Eubacteriumnodatumgroup.id.11297	TRUE	reported	Yli2fY	0.1044	textfile	high	0.0062674	19.4127
1	34529736	rs9425984	C	T	-0.130234	0.0292347	7.20681e-06	3294	genus..Eubacteriumnodatumgroup.id.11297	TRUE	reported	Yli2fY	0.2386	textfile	high	0.00598852	19.833
10	61322015	rs11006576	G	A	-0.110167	0.024593	7.98664e-06	3295	genus..Eubacteriumnodatumgroup.id.11297	TRUE	reported	Yli2fY	0.5129	textfile	high	0.00605327	20.0548
1	171060821	rs7880204	C	T	-0.125454	0.0275303	6.83884e-06	3294	genus..Eubacteriumnodatumgroup.id.11297	TRUE	reported	Yli2fY	0.2475	textfile	high	0.00626459	20.753
4	94712747	rs6818880	G	A	-0.110081	0.0245964	7.8254e-06	3291	genus..Eubacteriumnodatumgroup.id.11297	TRUE	reported	Yli2fY	0.4553	textfile	high	0.00604942	20.0176
7	135052348	rs10458299	C	T	-0.187753	0.041969	8.36714e-06	3271	genus..Eubacteriumnodatumgroup.id.11297	TRUE	reported	Yli2fY	0.0805	textfile	high	0.00608115	20.0009
8	4954912	rs7827125	T	C	0.1223	0.0271331	7.17355e-06	3294	genus..Eubacteriumnodatumgroup.id.11297	TRUE	reported	Yli2fY	0.2823	textfile	high	0.00612996	20.3043
12	94515340	rs12423772	T	G	0.14098	0.0295029	2.62925e-06	5321	genus..Eubacteriumoxidoreducensgroup.id.11339	TRUE	reported	dzZ5m1	0.1501	textfile	high	0.00427298	22.8255
4	37526679	rs2973294	T	G	0.0923559	0.0195439	2.38836e-06	5378	genus..Eubacteriumoxidoreducensgroup.id.11339	TRUE	reported	dzZ5m1	0.4205	textfile	high	0.00413511	22.3227
16	86480355	rs34561138	A	G	0.216145	0.045992	2.51163e-06	4186	genus..Eubacteriumoxidoreducensgroup.id.11339	TRUE	reported	dzZ5m1	0.0586	textfile	high	0.0052486	22.076
5	106882394	rs440215	T	C	0.0932766	0.0195294	1.65407e-06	5377	genus..Eubacteriumoxidoreducensgroup.id.11339	TRUE	reported	dzZ5m1	0.4622	textfile	high	0.00422464	22.8038
4	187905399	rs1425962	C	G	0.0906104	0.0200612	7.32284e-06	5321	genus..Eubacteriumoxidoreducensgroup.id.11339	TRUE	reported	dzZ5m1	0.3429	textfile	high	0.00381932	20.3928
1	195064019	rs12129908	A	C	0.0893273	0.0198333	5.79516e-06	5377	genus..Eubacteriumoxidoreducensgroup.id.11339	TRUE	reported	dzZ5m1	0.4473	textfile	high	0.0037584	20.2776
2	125553155	rs314726	C	T	0.0528824	0.0109486	1.37967e-06	16966	genus..Eubacteriumrectalegroup.id.14374	TRUE	reported	kxor33	0.4573	textfile	high	0.00137318	23.3266
15	93006765	rs35398954	G	A	-0.0901402	0.0174602	5.39945e-07	16621	genus..Eubacteriumrectalegroup.id.14374	TRUE	reported	kxor33	0.1213	textfile	high	0.00160098	26.6494
12	20066025	rs117151453	C	G	-0.113141	0.0243541	1.84432e-06	13908	genus..Eubacteriumrectalegroup.id.14374	TRUE	reported	kxor33	0.0507	textfile	high	0.00154936	21.5789
18	37703874	rs16960159	G	C	-0.156596	0.0336234	4.10132e-06	8334	genus..Eubacteriumrectalegroup.id.14374	TRUE	reported	kxor33	0.0477	textfile	high	0.00259595	21.6857
11	98523638	rs10892089	G	C	-0.0635522	0.0140072	6.21821e-06	17351	genus..Eubacteriumrectalegroup.id.14374	TRUE	reported	kxor33	0.1968	textfile	high	0.001185	20.5829
1	234530370	rs10797540	G	A	0.0503179	0.0108389	3.53384e-06	17350	genus..Eubacteriumrectalegroup.id.14374	TRUE	reported	kxor33	0.4344	textfile	high	0.0012406	21.5487
7	121281238	rs10248854	A	C	-0.0527827	0.0113464	4.20676e-06	17348	genus..Eubacteriumrectalegroup.id.14374	TRUE	reported	kxor33	0.3598	textfile	high	0.00124589	21.6382
1	170900221	rs3980709	T	A	-0.0622701	0.0140572	6.85524e-06	17340	genus..Eubacteriumrectalegroup.id.14374	TRUE	reported	kxor33	0.161	textfile	high	0.00113038	19.6207
11	8129537	rs2884897	G	A	-0.129364	0.0289021	6.44426e-06	10813	genus..Eubacteriumrectalegroup.id.14374	TRUE	reported	kxor33	0.0527	textfile	high	0.00184934	20.0303
1	116082909	rs143694765	C	T	0.0870025	0.019779	9.75369e-06	15124	genus..Eubacteriumrectalegroup.id.14374	TRUE	reported	kxor33	0.0944	textfile	high	0.00127772	19.3464
9	129425745	rs59427698	G	A	-0.0576035	0.0130853	5.36906e-06	16613	genus..Eubacteriumrectalegroup.id.14374	TRUE	reported	kxor33	0.2028	textfile	high	0.00116513	19.3765
9	92013419	rs62547233	G	A	0.0536319	0.0120201	9.8982e-06	17347	genus..Eubacteriumrectalegroup.id.14374	TRUE	reported	kxor33	0.3072	textfile	high	0.00114633	19.9059
15	87881513	rs58498416	T	C	-0.0517316	0.0118196	9.6842e-06	17350	genus..Eubacteriumrectalegroup.id.14374	TRUE	reported	kxor33	0.2843	textfile	high	0.00110287	19.1537
5	121182996	rs2116427	G	A	0.0911461	0.0182353	4.67364e-07	7739	genus..Eubacteriumruminantiumgroup.id.11340	TRUE	reported	iU6QAO	0.2565	textfile	high	0.00321784	24.9768
22	25303055	rs139749	T	C	-0.0845439	0.0171791	8.58845e-07	7314	genus..Eubacteriumruminantiumgroup.id.11340	TRUE	reported	iU6QAO	0.3419	textfile	high	0.00330046	24.2129
10	129037453	rs72836424	T	C	-0.139825	0.030069	2.62125e-06	7314	genus..Eubacteriumruminantiumgroup.id.11340	TRUE	reported	iU6QAO	0.0954	textfile	high	0.00294777	21.6178
9	130980937	rs2229917	G	A	0.153538	0.0323922	2.15894e-06	7050	genus..Eubacteriumruminantiumgroup.id.11340	TRUE	reported	iU6QAO	0.0666	textfile	high	0.00317672	22.4609
14	52219066	rs10131724	C	A	-0.199832	0.0414577	2.38663e-06	5071	genus..Eubacteriumruminantiumgroup.id.11340	TRUE	reported	iU6QAO	0.0636	textfile	high	0.00456081	23.2247
5	33897589	rs16891896	A	G	-0.174787	0.0390573	2.3812e-06	4753	genus..Eubacteriumruminantiumgroup.id.11340	TRUE	reported	iU6QAO	0.0586	textfile	high	0.00419586	20.0185
8	138626268	rs7000472	G	A	-0.0762282	0.016523	4.06848e-06	7739	genus..Eubacteriumruminantiumgroup.id.11340	TRUE	reported	iU6QAO	0.3618	textfile	high	0.00274268	21.2785
2	71247578	rs2418654	T	C	-0.0748879	0.0165852	6.17247e-06	7314	genus..Eubacteriumruminantiumgroup.id.11340	TRUE	reported	iU6QAO	0.4781	textfile	high	0.00277984	20.3829
2	201610645	rs13025464	C	T	-0.0737077	0.0163786	6.96842e-06	7738	genus..Eubacteriumruminantiumgroup.id.11340	TRUE	reported	iU6QAO	0.3827	textfile	high	0.00261042	20.247
1	197978281	rs6676699	T	G	-0.0888124	0.0196447	6.37979e-06	7708	genus..Eubacteriumruminantiumgroup.id.11340	TRUE	reported	iU6QAO	0.2217	textfile	high	0.00264462	20.4335
12	63306003	rs73139629	C	A	-0.115098	0.0247909	5.36199e-06	7314	genus..Eubacteriumruminantiumgroup.id.11340	TRUE	reported	iU6QAO	0.1322	textfile	high	0.00293843	21.5491
22	48749548	rs112375806	A	T	0.143141	0.0293757	5.82166e-06	7123	genus..Eubacteriumruminantiumgroup.id.11340	TRUE	reported	iU6QAO	0.1074	textfile	high	0.00332233	23.7372
9	2539358	rs606117	G	A	0.0833243	0.018056	4.81639e-06	7263	genus..Eubacteriumruminantiumgroup.id.11340	TRUE	reported	iU6QAO	0.332	textfile	high	0.00292357	21.2903
6	130030114	rs57340348	C	T	-0.0979429	0.0212166	4.93278e-06	7314	genus..Eubacteriumruminantiumgroup.id.11340	TRUE	reported	iU6QAO	0.2147	textfile	high	0.0029052	21.3047
1	3044181	rs2817174	T	C	-0.0734306	0.0163687	7.8696e-06	7710	genus..Eubacteriumruminantiumgroup.id.11340	TRUE	reported	iU6QAO	0.4294	textfile	high	0.00260339	20.1193
1	88523399	rs10923018	A	G	0.0726438	0.0160924	6.79541e-06	7739	genus..Eubacteriumruminantiumgroup.id.11340	TRUE	reported	iU6QAO	0.4722	textfile	high	0.0026262	20.3724
15	61289622	rs11637981	T	G	-0.073258	0.0160888	5.43671e-06	7718	genus..Eubacteriumruminantiumgroup.id.11340	TRUE	reported	iU6QAO	0.4841	textfile	high	0.00267913	20.7277
12	30360954	rs17519472	T	C	0.107804	0.0233984	4.70356e-06	7710	genus..Eubacteriumruminantiumgroup.id.11340	TRUE	reported	iU6QAO	0.1541	textfile	high	0.00274569	21.222
6	11953633	rs209813	A	G	-0.103488	0.0236391	9.23146e-06	7264	genus..Eubacteriumruminantiumgroup.id.11340	TRUE	reported	iU6QAO	0.166	textfile	high	0.00263148	19.1602
8	114445055	rs16884680	T	G	-0.0906428	0.0191909	1.73969e-06	15289	genus..Eubacteriumventriosumgroup.id.11341	TRUE	reported	9qJKs8	0.1074	textfile	high	0.00145701	22.3059
20	2308307	rs6048195	T	A	-0.0603594	0.011658	2.50324e-07	14839	genus..Eubacteriumventriosumgroup.id.11341	TRUE	reported	9qJKs8	0.4791	textfile	high	0.00180324	26.803
20	50140919	rs73615400	C	T	-0.0956303	0.0193428	9.53613e-07	15146	genus..Eubacteriumventriosumgroup.id.11341	TRUE	reported	9qJKs8	0.0905	textfile	high	0.00161122	24.4398
3	190223732	rs57199565	C	T	0.0783394	0.0160257	7.97037e-07	14913	genus..Eubacteriumventriosumgroup.id.11341	TRUE	reported	9qJKs8	0.2406	textfile	high	0.0015998	23.8929
13	98785900	rs11617697	G	A	-0.143349	0.0286241	7.21757e-07	11497	genus..Eubacteriumventriosumgroup.id.11341	TRUE	reported	9qJKs8	0.0477	textfile	high	0.00217667	25.0754
18	22460785	rs12964517	A	G	0.0587198	0.0123453	2.07499e-06	15289	genus..Eubacteriumventriosumgroup.id.11341	TRUE	reported	9qJKs8	0.3161	textfile	high	0.00147755	22.6207
12	52423996	rs876734	T	C	-0.0618696	0.0132532	2.88908e-06	14913	genus..Eubacteriumventriosumgroup.id.11341	TRUE	reported	9qJKs8	0.2893	textfile	high	0.00145919	21.7898
14	44975510	rs3809430	C	T	-0.0548171	0.0118426	3.55317e-06	15287	genus..Eubacteriumventriosumgroup.id.11341	TRUE	reported	9qJKs8	0.3479	textfile	high	0.00139962	21.4232
16	60348381	rs72783037	A	C	0.0658926	0.0143747	6.54762e-06	15286	genus..Eubacteriumventriosumgroup.id.11341	TRUE	reported	9qJKs8	0.1869	textfile	high	0.00137273	21.0097
4	126371814	rs73849225	C	T	0.0975711	0.0224388	5.20909e-06	14573	genus..Eubacteriumventriosumgroup.id.11341	TRUE	reported	9qJKs8	0.0795	textfile	high	0.00129578	18.9053
1	147291928	rs78250280	A	G	0.0749762	0.0164404	3.35791e-06	14835	genus..Eubacteriumventriosumgroup.id.11341	TRUE	reported	9qJKs8	0.1491	textfile	high	0.00139999	20.7951
13	51938576	rs9316536	G	T	-0.0817111	0.0183121	7.83519e-06	15289	genus..Eubacteriumventriosumgroup.id.11341	TRUE	reported	9qJKs8	0.1362	textfile	high	0.00130059	19.9081
14	51960625	rs35179274	T	C	-0.0627263	0.013786	5.75792e-06	15287	genus..Eubacteriumventriosumgroup.id.11341	TRUE	reported	9qJKs8	0.2435	textfile	high	0.00135243	20.6999
1	109398264	rs66746423	T	C	0.0751501	0.0164978	6.11142e-06	14578	genus..Eubacteriumventriosumgroup.id.11341	TRUE	reported	9qJKs8	0.1561	textfile	high	0.00142131	20.7465
2	203661779	rs6704822	G	A	0.0739179	0.0166705	6.6223e-06	15289	genus..Eubacteriumventriosumgroup.id.11341	TRUE	reported	9qJKs8	0.1163	textfile	high	0.0012843	19.6583
3	107736434	rs13082419	T	C	-0.0715522	0.016137	9.55987e-06	14501	genus..Eubacteriumventriosumgroup.id.11341	TRUE	reported	9qJKs8	0.17	textfile	high	0.00135399	19.6581
3	171895485	rs66830358	A	T	0.0528752	0.0117972	6.86917e-06	14913	genus..Eubacteriumventriosumgroup.id.11341	TRUE	reported	9qJKs8	0.4175	textfile	high	0.00134522	20.0857
20	57995506	rs17830032	A	G	-0.160597	0.0310515	2.38893e-07	9527	genus..Eubacteriumxylanophilumgroup.id.14375	TRUE	reported	GkICsA	0.0537	textfile	high	0.00279988	26.7437
7	43566344	rs13239072	A	G	0.0687427	0.0142728	1.81783e-06	13307	genus..Eubacteriumxylanophilumgroup.id.14375	TRUE	reported	GkICsA	0.2753	textfile	high	0.00174019	23.1936
17	66689958	rs79582700	G	C	-0.0951677	0.0199969	2.40981e-06	13256	genus..Eubacteriumxylanophilumgroup.id.14375	TRUE	reported	GkICsA	0.1074	textfile	high	0.00170569	22.6458
19	8255478	rs12980122	G	C	-0.108274	0.0238257	5.01935e-06	12039	genus..Eubacteriumxylanophilumgroup.id.14375	TRUE	reported	GkICsA	0.0845	textfile	high	0.00171245	20.6481
16	84790559	rs2012708	G	A	0.0573202	0.0126905	6.5254e-06	13306	genus..Eubacteriumxylanophilumgroup.id.14375	TRUE	reported	GkICsA	0.3638	textfile	high	0.0015309	20.3983
11	131009660	rs2213117	G	T	0.0877797	0.0189012	4.21329e-06	12878	genus..Eubacteriumxylanophilumgroup.id.14375	TRUE	reported	GkICsA	0.161	textfile	high	0.00167199	21.5646
14	73181783	rs10140184	C	A	0.0576795	0.012599	4.95862e-06	12930	genus..Eubacteriumxylanophilumgroup.id.14375	TRUE	reported	GkICsA	0.4125	textfile	high	0.00161834	20.9558
1	22627266	rs10917203	C	A	0.0612633	0.0130917	3.15155e-06	12930	genus..Eubacteriumxylanophilumgroup.id.14375	TRUE	reported	GkICsA	0.335	textfile	high	0.00169074	21.8949
16	73696771	rs112176119	T	C	-0.113455	0.0245762	3.32766e-06	12199	genus..Eubacteriumxylanophilumgroup.id.14375	TRUE	reported	GkICsA	0.0646	textfile	high	0.00174397	21.3084
9	130498120	rs1999224	T	G	-0.0949051	0.0203503	3.75492e-06	13309	genus..Eubacteriumxylanophilumgroup.id.14375	TRUE	reported	GkICsA	0.0885	textfile	high	0.00163149	21.7457
4	87891938	rs75586835	G	A	-0.114498	0.0263455	9.38708e-06	12550	genus..Eubacteriumxylanophilumgroup.id.14375	TRUE	reported	GkICsA	0.0666	textfile	high	0.00150274	18.8847
1	246780557	rs4654122	G	C	0.0553508	0.0123588	7.19609e-06	13309	genus..Eubacteriumxylanophilumgroup.id.14375	TRUE	reported	GkICsA	0.4394	textfile	high	0.00150486	20.0554
10	29201860	rs2047242	G	A	-0.067603	0.0133738	2.46372e-07	13369	genus..Ruminococcusgauvreauiigroup.id.11342	TRUE	reported	tam9kL	0.2972	textfile	high	0.00190764	25.5481
12	61119266	rs1391597	T	C	0.0590284	0.0124874	1.85964e-06	13382	genus..Ruminococcusgauvreauiigroup.id.11342	TRUE	reported	tam9kL	0.3807	textfile	high	0.001667	22.3417
16	2767894	rs71386687	G	T	0.121037	0.02386	2.90761e-07	11340	genus..Ruminococcusgauvreauiigroup.id.11342	TRUE	reported	tam9kL	0.0596	textfile	high	0.00226412	25.7288
3	112372317	rs9870933	G	A	0.0621643	0.0126072	8.4912e-07	13382	genus..Ruminococcusgauvreauiigroup.id.11342	TRUE	reported	tam9kL	0.4085	textfile	high	0.00181358	24.3098
5	166419552	rs431418	G	A	-0.094737	0.0210157	5.53667e-06	13289	genus..Ruminococcusgauvreauiigroup.id.11342	TRUE	reported	tam9kL	0.1193	textfile	high	0.00152685	20.3182
2	191954852	rs10931481	A	G	0.0610096	0.0130484	3.38211e-06	13382	genus..Ruminococcusgauvreauiigroup.id.11342	TRUE	reported	tam9kL	0.3111	textfile	high	0.00163098	21.8582
15	85563483	rs289410	A	G	-0.0654926	0.0139101	2.27464e-06	13380	genus..Ruminococcusgauvreauiigroup.id.11342	TRUE	reported	tam9kL	0.2684	textfile	high	0.00165405	22.1645
1	20552072	rs2105937	G	A	0.0580215	0.0127806	5.10352e-06	13364	genus..Ruminococcusgauvreauiigroup.id.11342	TRUE	reported	tam9kL	0.334	textfile	high	0.00153982	20.6069
8	137090850	rs2166943	C	A	0.0566974	0.0123497	5.27717e-06	13377	genus..Ruminococcusgauvreauiigroup.id.11342	TRUE	reported	tam9kL	0.4384	textfile	high	0.00157316	21.0742
7	153487396	rs12539819	T	C	0.110654	0.0240684	4.49375e-06	11860	genus..Ruminococcusgauvreauiigroup.id.11342	TRUE	reported	tam9kL	0.0954	textfile	high	0.00177901	21.1332
1	161880482	rs12079579	G	A	0.0955324	0.0213436	5.03725e-06	12986	genus..Ruminococcusgauvreauiigroup.id.11342	TRUE	reported	tam9kL	0.0726	textfile	high	0.00154035	20.0308
4	18824860	rs73802842	A	C	0.0736808	0.0169665	7.48026e-06	13382	genus..Ruminococcusgauvreauiigroup.id.11342	TRUE	reported	tam9kL	0.1431	textfile	high	0.00140732	18.8565
5	112627773	rs13188803	A	T	0.0709419	0.0156855	7.27559e-06	12834	genus..Ruminococcusgauvreauiigroup.id.11342	TRUE	reported	tam9kL	0.1879	textfile	high	0.00159131	20.4522
4	190110710	rs4388134	T	C	-0.0904997	0.0203544	9.11637e-06	6399	genus..Ruminococcusgnavusgroup.id.14376	TRUE	reported	UcwDT1	0.2455	textfile	high	0.00307982	19.7625
5	18662686	rs13163520	A	G	-0.127377	0.0233883	5.61015e-08	6326	genus..Ruminococcusgnavusgroup.id.14376	TRUE	reported	UcwDT1	0.1809	textfile	high	0.00466688	29.6517
2	122096018	rs934940	C	A	-0.105045	0.0229588	2.73705e-06	6309	genus..Ruminococcusgnavusgroup.id.14376	TRUE	reported	UcwDT1	0.1849	textfile	high	0.00330713	20.9273
3	66701616	rs9872758	C	T	0.0849233	0.0176643	1.66029e-06	6398	genus..Ruminococcusgnavusgroup.id.14376	TRUE	reported	UcwDT1	0.4771	textfile	high	0.00359956	23.106
8	129224680	rs2909242	A	C	-0.0909965	0.018351	7.40957e-07	6401	genus..Ruminococcusgnavusgroup.id.14376	TRUE	reported	UcwDT1	0.3857	textfile	high	0.00382663	24.5807
9	135838591	rs3124783	G	A	-0.11599	0.0249099	2.6652e-06	6401	genus..Ruminococcusgnavusgroup.id.14376	TRUE	reported	UcwDT1	0.1203	textfile	high	0.00337581	21.675
2	144700007	rs62167033	C	T	0.185289	0.0396295	3.49529e-06	5194	genus..Ruminococcusgnavusgroup.id.14376	TRUE	reported	UcwDT1	0.0706	textfile	high	0.00419117	21.8522
2	36259341	rs12989336	A	G	-0.0846861	0.0187936	7.11808e-06	6401	genus..Ruminococcusgnavusgroup.id.14376	TRUE	reported	UcwDT1	0.3052	textfile	high	0.00316213	20.2987
1	115168097	rs12136548	T	C	0.0901946	0.0196476	3.09631e-06	6401	genus..Ruminococcusgnavusgroup.id.14376	TRUE	reported	UcwDT1	0.2913	textfile	high	0.00328146	21.0672
3	146290310	rs78399089	C	T	0.144445	0.0326618	6.62998e-06	5944	genus..Ruminococcusgnavusgroup.id.14376	TRUE	reported	UcwDT1	0.0825	textfile	high	0.00327959	19.5514
10	6512581	rs11597105	G	A	0.114673	0.0250653	6.94868e-06	6328	genus..Ruminococcusgnavusgroup.id.14376	TRUE	reported	UcwDT1	0.1123	textfile	high	0.00329667	20.9237
16	433078	rs11864644	C	T	-0.139804	0.0318253	5.0088e-06	6241	genus..Ruminococcusgnavusgroup.id.14376	TRUE	reported	UcwDT1	0.0706	textfile	high	0.00308245	19.2909
5	56952803	rs13154778	A	T	0.0563358	0.0129526	7.15746e-06	17795	genus..Ruminococcustorquesgroup.id.14377	TRUE	reported	8p4Q0M	0.1859	textfile	high	0.00106192	18.9149
6	67262102	rs1475330	C	T	0.0523492	0.01182	8.13435e-06	17353	genus..Ruminococcustorquesgroup.id.14377	TRUE	reported	8p4Q0M	0.3012	textfile	high	0.00112906	19.6125
19	49218060	rs35866622	C	T	-0.0612024	0.0109421	2.21337e-08	17240	genus..Ruminococcustorquesgroup.id.14377	TRUE	reported	8p4Q0M	0.4404	textfile	high	0.00181138	31.2812
12	56494998	rs773123	A	T	0.0824005	0.0173862	1.58956e-06	17011	genus..Ruminococcustorquesgroup.id.14377	TRUE	reported	8p4Q0M	0.1123	textfile	high	0.00131871	22.4595
10	4639762	rs10904297	G	A	-0.167804	0.0389812	2.68713e-06	3143	genus..Ruminococcustorquesgroup.id.14377	TRUE	reported	8p4Q0M	0.0298	textfile	high	0.00586135	18.5191
17	14532347	rs8080469	A	G	0.0490727	0.0107036	3.49522e-06	17798	genus..Ruminococcustorquesgroup.id.14377	TRUE	reported	8p4Q0M	0.5189	textfile	high	0.0011796	21.0169
8	76769843	rs77034621	G	T	-0.151553	0.0335878	6.06872e-06	8567	genus..Ruminococcustorquesgroup.id.14377	TRUE	reported	8p4Q0M	0.0527	textfile	high	0.00237086	20.3547
14	26130404	rs12434631	G	A	0.074697	0.0153401	2.77247e-06	17353	genus..Ruminococcustorquesgroup.id.14377	TRUE	reported	8p4Q0M	0.1402	textfile	high	0.00136454	23.7084
7	54781314	rs73130967	T	A	0.0770375	0.0168264	3.70741e-06	17011	genus..Ruminococcustorquesgroup.id.14377	TRUE	reported	8p4Q0M	0.1123	textfile	high	0.00123071	20.9589
15	25326425	rs1972694	A	T	-0.0614094	0.0137321	8.92829e-06	17353	genus..Ruminococcustorquesgroup.id.14377	TRUE	reported	8p4Q0M	0.1839	textfile	high	0.00115113	19.9963
5	55576026	rs158487	G	A	0.0531781	0.0116341	7.51817e-06	17798	genus..Ruminococcustorquesgroup.id.14377	TRUE	reported	8p4Q0M	0.2992	textfile	high	0.00117252	20.8907
11	132663147	rs4073731	C	T	0.0651948	0.0142221	4.0525e-06	17793	genus..Ruminococcustorquesgroup.id.14377	TRUE	reported	8p4Q0M	0.1759	textfile	high	0.0011796	21.0111
10	3901226	rs60603763	G	C	0.124328	0.0275286	5.87015e-06	11700	genus..Ruminococcustorquesgroup.id.14377	TRUE	reported	8p4Q0M	0.0716	textfile	high	0.00174032	20.3938
9	27225258	rs10967781	A	C	0.0507994	0.0113322	8.36865e-06	17791	genus..Ruminococcustorquesgroup.id.14377	TRUE	reported	8p4Q0M	0.3181	textfile	high	0.00112822	20.0927
22	21358653	rs8141465	G	A	0.0480778	0.0107442	9.64837e-06	17791	genus..Ruminococcustorquesgroup.id.14377	TRUE	reported	8p4Q0M	0.5427	textfile	high	0.00112422	20.0212
6	133007480	rs35011108	G	A	0.232634	0.0512044	6.33832e-06	3515	genus.Actinomyces.id.423	TRUE	reported	kb6HrG	0.0636	textfile	high	0.00583798	20.6293
6	67207371	rs34583783	T	G	0.126596	0.0268461	4.48529e-06	7468	genus.Actinomyces.id.423	TRUE	reported	kb6HrG	0.1024	textfile	high	0.00296881	22.2311
15	99492313	rs2715439	T	C	0.0746684	0.0164822	6.27e-06	7468	genus.Actinomyces.id.423	TRUE	reported	kb6HrG	0.4543	textfile	high	0.00274061	20.5177
10	4782841	rs4146653	A	G	0.0985224	0.0214182	4.49647e-06	7468	genus.Actinomyces.id.423	TRUE	reported	kb6HrG	0.1968	textfile	high	0.00282533	21.1537
6	169224781	rs4073240	A	G	0.0749687	0.0167368	7.94274e-06	7468	genus.Actinomyces.id.423	TRUE	reported	kb6HrG	0.3827	textfile	high	0.00267944	20.0585
10	127532121	rs7915461	C	T	0.18776	0.0401636	5.91984e-06	5282	genus.Actinomyces.id.423	TRUE	reported	kb6HrG	0.0577	textfile	high	0.00412048	21.8462
3	101352439	rs71315246	G	A	-0.0969809	0.021925	9.82978e-06	7468	genus.Actinomyces.id.423	TRUE	reported	kb6HrG	0.1431	textfile	high	0.00261307	19.5603
10	121356829	rs10787984	C	G	0.094316	0.0213513	9.62305e-06	7468	genus.Actinomyces.id.423	TRUE	reported	kb6HrG	0.1759	textfile	high	0.00260606	19.5077
4	171281359	rs7680684	T	C	-0.083381	0.0168901	9.76904e-07	8243	genus.Adlercreutzia.id.812	TRUE	reported	bVyn9g	0.325	textfile	high	0.00294783	24.3649
1	201061818	rs2147798	G	C	0.0922959	0.0192121	1.39877e-06	8243	genus.Adlercreutzia.id.812	TRUE	reported	bVyn9g	0.1958	textfile	high	0.00279199	23.0732
5	94059857	rs80078995	T	A	-0.11324	0.0232586	1.57358e-06	8243	genus.Adlercreutzia.id.812	TRUE	reported	bVyn9g	0.1342	textfile	high	0.00286746	23.6987
18	75009770	rs2717140	T	C	-0.119225	0.0251081	2.04594e-06	8243	genus.Adlercreutzia.id.812	TRUE	reported	bVyn9g	0.1113	textfile	high	0.00272795	22.5425
6	123909083	rs9490822	T	C	-0.0734512	0.0155789	2.54421e-06	8243	genus.Adlercreutzia.id.812	TRUE	reported	bVyn9g	0.4473	textfile	high	0.00268949	22.2238
1	69444163	rs6664405	C	T	-0.0953084	0.0210752	5.23422e-06	8051	genus.Adlercreutzia.id.812	TRUE	reported	bVyn9g	0.1441	textfile	high	0.00253378	20.4462
5	31991834	rs12522517	T	A	-0.104884	0.0234695	4.41254e-06	8187	genus.Adlercreutzia.id.812	TRUE	reported	bVyn9g	0.1272	textfile	high	0.0024335	19.9668
7	48844151	rs13231526	A	C	0.143237	0.0311654	4.81355e-06	8051	genus.Adlercreutzia.id.812	TRUE	reported	bVyn9g	0.0636	textfile	high	0.00261684	21.1182
10	135204950	rs1046175	G	C	0.112758	0.0255994	6.35889e-06	8051	genus.Adlercreutzia.id.812	TRUE	reported	bVyn9g	0.1262	textfile	high	0.00240403	19.3966
3	105355971	rs55719207	A	G	-0.0699243	0.0158036	9.60505e-06	8243	genus.Adlercreutzia.id.812	TRUE	reported	bVyn9g	0.4175	textfile	high	0.00236934	19.5721
17	48864179	rs9915817	C	T	0.0749219	0.016833	8.21673e-06	8243	genus.Adlercreutzia.id.812	TRUE	reported	bVyn9g	0.329	textfile	high	0.00239754	19.8056
11	98386085	rs11604400	T	C	-0.102524	0.0234834	9.74463e-06	8107	genus.Adlercreutzia.id.812	TRUE	reported	bVyn9g	0.1153	textfile	high	0.00234559	19.0557
4	95027272	rs11729256	C	T	0.0750473	0.0150184	6.58393e-07	11860	genus.Akkermansia.id.4037	TRUE	reported	lNq5Nq	0.2386	textfile	high	0.00210099	24.966
11	130280667	rs4936098	G	A	0.0649225	0.0135934	1.10359e-06	11857	genus.Akkermansia.id.4037	TRUE	reported	lNq5Nq	0.34	textfile	high	0.00192011	22.8067
10	11389614	rs3995795	T	C	0.0641175	0.0140999	5.21945e-06	11689	genus.Akkermansia.id.4037	TRUE	reported	lNq5Nq	0.3181	textfile	high	0.00176594	20.675
6	56341481	rs9349825	G	A	-0.0703407	0.0147133	2.59886e-06	11857	genus.Akkermansia.id.4037	TRUE	reported	lNq5Nq	0.2793	textfile	high	0.0019239	22.8518
4	100544188	rs74542928	C	T	0.112623	0.0236434	1.4802e-06	11215	genus.Akkermansia.id.4037	TRUE	reported	lNq5Nq	0.0785	textfile	high	0.00201908	22.6858
16	81063149	rs2602429	T	C	0.0745352	0.0156201	2.71569e-06	11689	genus.Akkermansia.id.4037	TRUE	reported	lNq5Nq	0.2217	textfile	high	0.00194416	22.7656
1	41074472	rs61779207	A	G	-0.0760539	0.0167769	6.32116e-06	11590	genus.Akkermansia.id.4037	TRUE	reported	lNq5Nq	0.1779	textfile	high	0.00176997	20.5468
1	105422565	rs11184341	C	G	0.0655855	0.0142236	4.06353e-06	11863	genus.Akkermansia.id.4037	TRUE	reported	lNq5Nq	0.2783	textfile	high	0.00178905	21.2579
10	5064327	rs4242783	A	G	0.0685454	0.0147701	2.99799e-06	11689	genus.Akkermansia.id.4037	TRUE	reported	lNq5Nq	0.2873	textfile	high	0.00183914	21.5336
18	49473635	rs117107102	G	A	0.204406	0.0431629	3.01139e-06	4974	genus.Akkermansia.id.4037	TRUE	reported	lNq5Nq	0.0447	textfile	high	0.00448856	22.4178
20	31867840	rs941682	A	G	-0.0632957	0.0143777	9.17126e-06	11808	genus.Akkermansia.id.4037	TRUE	reported	lNq5Nq	0.3111	textfile	high	0.00163864	19.3775
15	97570657	rs12908520	A	G	0.061772	0.0130954	2.26482e-06	11862	genus.Akkermansia.id.4037	TRUE	reported	lNq5Nq	0.4563	textfile	high	0.0018723	22.2471
12	130309670	rs111862613	C	T	0.0911199	0.0196748	3.39236e-06	11620	genus.Akkermansia.id.4037	TRUE	reported	lNq5Nq	0.166	textfile	high	0.00184246	21.4452
7	135778919	rs67281112	C	G	0.0634575	0.0137846	3.91578e-06	17090	genus.Alistipes.id.968	TRUE	reported	9UAz5Y	0.2167	textfile	high	0.00123851	21.1898
1	19790706	rs67705352	G	T	-0.0532404	0.0110864	1.65123e-06	17567	genus.Alistipes.id.968	TRUE	reported	9UAz5Y	0.3738	textfile	high	0.00131109	23.0596
7	62443498	rs11769002	A	G	-0.0528793	0.0109389	1.44962e-06	17571	genus.Alistipes.id.968	TRUE	reported	9UAz5Y	0.4006	textfile	high	0.00132817	23.3657
11	17511427	rs7129639	A	C	-0.0524955	0.0109584	1.78422e-06	17571	genus.Alistipes.id.968	TRUE	reported	9UAz5Y	0.4016	textfile	high	0.00130433	22.9458
5	177755179	rs11958296	G	A	-0.0981222	0.0218272	9.29574e-06	16214	genus.Alistipes.id.968	TRUE	reported	9UAz5Y	0.0706	textfile	high	0.00124482	20.2062
9	14080129	rs1689282	C	A	-0.0520061	0.0113942	5.27578e-06	17090	genus.Alistipes.id.968	TRUE	reported	9UAz5Y	0.34	textfile	high	0.00121751	20.8301
21	40580258	rs8130320	G	A	-0.049002	0.010717	4.83612e-06	17571	genus.Alistipes.id.968	TRUE	reported	9UAz5Y	0.4821	textfile	high	0.00118841	20.904
11	130887552	rs2875322	C	T	-0.0580945	0.0131432	8.77703e-06	17459	genus.Alistipes.id.968	TRUE	reported	9UAz5Y	0.2068	textfile	high	0.00111779	19.5351
10	127787142	rs2290844	T	C	0.0813969	0.0191632	9.10135e-06	17571	genus.Alistipes.id.968	TRUE	reported	9UAz5Y	0.1133	textfile	high	0.00102574	18.0398
8	144428720	rs2450745	C	A	-0.080524	0.0184702	7.11836e-06	17571	genus.Alistipes.id.968	TRUE	reported	9UAz5Y	0.0825	textfile	high	0.00108054	19.0046
17	52776479	rs34417064	G	A	-0.048202	0.0106868	7.00749e-06	17570	genus.Alistipes.id.968	TRUE	reported	9UAz5Y	0.5119	textfile	high	0.00115653	20.3414
9	112120264	rs62576416	C	T	0.0492647	0.0109733	7.50368e-06	17564	genus.Alistipes.id.968	TRUE	reported	9UAz5Y	0.3976	textfile	high	0.00114624	20.1534
13	38057357	rs1107244	A	G	0.0758558	0.0171182	3.59059e-06	17571	genus.Alistipes.id.968	TRUE	reported	9UAz5Y	0.0785	textfile	high	0.00111629	19.6341
2	178000949	rs12990744	T	C	-0.0776618	0.0172986	8.20725e-06	16694	genus.Alistipes.id.968	TRUE	reported	9UAz5Y	0.1233	textfile	high	0.0012059	20.1531
20	41191335	rs4810359	G	A	-0.0652428	0.0146155	7.49669e-06	17380	genus.Alistipes.id.968	TRUE	reported	9UAz5Y	0.1471	textfile	high	0.00114522	19.9244
9	79110160	rs602075	G	A	0.168974	0.0296976	3.56575e-08	3212	genus.Allisonella.id.2174	TRUE	reported	EoAuhM	0.2306	textfile	high	0.00997858	32.3541
2	33607071	rs6742198	A	G	0.149152	0.0316484	3.34514e-06	3182	genus.Allisonella.id.2174	TRUE	reported	EoAuhM	0.1958	textfile	high	0.00693158	22.1963
9	100150556	rs35778461	T	C	0.146679	0.0297186	1.2063e-06	3212	genus.Allisonella.id.2174	TRUE	reported	EoAuhM	0.1918	textfile	high	0.007527	24.3449
5	114286707	rs1901739	G	T	0.115769	0.0248626	3.58801e-06	3212	genus.Allisonella.id.2174	TRUE	reported	EoAuhM	0.495	textfile	high	0.00670486	21.6679
7	137968010	rs76904847	A	G	0.148523	0.0334857	6.08751e-06	3182	genus.Allisonella.id.2174	TRUE	reported	EoAuhM	0.1899	textfile	high	0.00614462	19.6607
12	28018998	rs35110698	C	T	-0.146322	0.0320852	5.72322e-06	3212	genus.Allisonella.id.2174	TRUE	reported	EoAuhM	0.1491	textfile	high	0.00643326	20.7845
10	122413451	rs7898615	G	T	0.167966	0.0373586	8.87277e-06	3212	genus.Allisonella.id.2174	TRUE	reported	EoAuhM	0.1153	textfile	high	0.00625407	20.2019
11	88632972	rs594561	T	C	0.112231	0.0251681	9.41103e-06	3212	genus.Allisonella.id.2174	TRUE	reported	EoAuhM	0.4414	textfile	high	0.00615272	19.8725
18	75370866	rs685403	C	G	-0.175203	0.0404474	4.88394e-06	3212	genus.Allisonella.id.2174	TRUE	reported	EoAuhM	0.1083	textfile	high	0.00580761	18.7513
8	69994816	rs12675596	T	G	0.145669	0.0290678	9.63726e-07	3008	genus.Alloprevotella.id.961	TRUE	reported	tbc9NJ	0.2445	textfile	high	0.00827981	25.0969
4	189076705	rs58212166	G	A	-0.161506	0.0359102	7.93614e-06	3005	genus.Alloprevotella.id.961	TRUE	reported	tbc9NJ	0.1332	textfile	high	0.00668624	20.2139
3	79794395	rs17380632	T	A	0.125564	0.0280409	9.27121e-06	3009	genus.Alloprevotella.id.961	TRUE	reported	tbc9NJ	0.3032	textfile	high	0.00661972	20.0381
21	40993008	rs34619204	A	G	-0.156037	0.0344392	8.8419e-06	3003	genus.Alloprevotella.id.961	TRUE	reported	tbc9NJ	0.1998	textfile	high	0.00678943	20.5144
3	152805600	rs4680035	G	A	-0.119599	0.0259446	4.99052e-06	3007	genus.Alloprevotella.id.961	TRUE	reported	tbc9NJ	0.5457	textfile	high	0.00701735	21.2361
1	234126516	rs4364940	G	A	0.126418	0.0282207	8.58353e-06	3008	genus.Alloprevotella.id.961	TRUE	reported	tbc9NJ	0.2793	textfile	high	0.00662695	20.0535
21	36053643	rs2154444	G	T	0.138234	0.0308961	8.36755e-06	3009	genus.Alloprevotella.id.961	TRUE	reported	tbc9NJ	0.2227	textfile	high	0.00660881	20.0049
3	129686434	rs712981	C	A	0.10076	0.0202902	6.83115e-07	5051	genus.Anaerofilum.id.2053	TRUE	reported	2Sh7hi	0.4185	textfile	high	0.00485854	24.6505
12	117811409	rs816292	C	T	-0.113003	0.02204	2.64038e-07	5017	genus.Anaerofilum.id.2053	TRUE	reported	2Sh7hi	0.2425	textfile	high	0.00521241	26.2772
2	191139151	rs79598899	T	C	0.182586	0.0357284	3.74728e-07	4709	genus.Anaerofilum.id.2053	TRUE	reported	2Sh7hi	0.0825	textfile	high	0.00551538	26.1049
1	247145690	rs4506496	A	G	0.10309	0.0212861	1.4866e-06	4935	genus.Anaerofilum.id.2053	TRUE	reported	2Sh7hi	0.337	textfile	high	0.00473034	23.4457
10	125294406	rs17105491	C	G	-0.193107	0.0411187	1.56819e-06	4856	genus.Anaerofilum.id.2053	TRUE	reported	2Sh7hi	0.0596	textfile	high	0.0045214	22.0466
11	1051715	rs10794359	C	T	-0.0953524	0.02006	2.23496e-06	4994	genus.Anaerofilum.id.2053	TRUE	reported	2Sh7hi	0.4871	textfile	high	0.00450395	22.5854
14	30991358	rs17096874	T	C	-0.126337	0.0268919	2.8603e-06	5051	genus.Anaerofilum.id.2053	TRUE	reported	2Sh7hi	0.1809	textfile	high	0.00435058	22.062
17	6450532	rs356049	A	G	0.132603	0.0289802	6.55844e-06	4994	genus.Anaerofilum.id.2053	TRUE	reported	2Sh7hi	0.1859	textfile	high	0.00417482	20.9281
2	3838940	rs1563175	C	A	0.0923834	0.0202157	5.53848e-06	5051	genus.Anaerofilum.id.2053	TRUE	reported	2Sh7hi	0.4443	textfile	high	0.00411757	20.8755
2	76698142	rs17012738	G	T	0.0903417	0.0200239	7.24168e-06	5051	genus.Anaerofilum.id.2053	TRUE	reported	2Sh7hi	0.4076	textfile	high	0.00401378	20.3472
9	104339812	rs9299345	C	T	-0.1364	0.0302372	8.04309e-06	5051	genus.Anaerofilum.id.2053	TRUE	reported	2Sh7hi	0.1173	textfile	high	0.00401255	20.341
12	67167461	rs4244069	A	G	-0.146775	0.0326594	9.81202e-06	5030	genus.Anaerofilum.id.2053	TRUE	reported	2Sh7hi	0.1133	textfile	high	0.00399923	20.1888
3	171100102	rs2014785	C	T	0.0515687	0.0112199	4.68061e-06	16445	genus.Anaerostipes.id.1991	TRUE	reported	i7v2GA	0.3887	textfile	high	0.00128294	21.1224
2	142774333	rs62157625	C	T	0.088573	0.0185548	1.44909e-06	15215	genus.Anaerostipes.id.1991	TRUE	reported	i7v2GA	0.1133	textfile	high	0.00149544	22.7842
2	39351569	rs6726833	A	C	-0.0877497	0.0189408	3.32217e-06	16924	genus.Anaerostipes.id.1991	TRUE	reported	i7v2GA	0.0944	textfile	high	0.0012666	21.4606
9	1582701	rs6474958	G	A	-0.0500065	0.0112001	6.74483e-06	16918	genus.Anaerostipes.id.1991	TRUE	reported	i7v2GA	0.4026	textfile	high	0.00117693	19.9324
4	169690814	rs6854026	C	T	-0.0508482	0.0109075	3.19578e-06	16921	genus.Anaerostipes.id.1991	TRUE	reported	i7v2GA	0.5119	textfile	high	0.00128267	21.7294
19	1497547	rs78735375	C	A	-0.137429	0.0305304	5.33384e-06	10360	genus.Anaerostipes.id.1991	TRUE	reported	i7v2GA	0.0527	textfile	high	0.001952	20.2584
8	128397494	rs7823228	C	G	-0.0621085	0.0136614	5.84203e-06	16445	genus.Anaerostipes.id.1991	TRUE	reported	i7v2GA	0.2157	textfile	high	0.00125525	20.6661
1	67595108	rs13376554	T	A	0.197389	0.0458642	7.72059e-06	3101	genus.Anaerostipes.id.1991	TRUE	reported	i7v2GA	0.0308	textfile	high	0.00593758	18.5105
17	2850737	rs60983350	A	G	-0.0539901	0.0116575	4.42054e-06	16344	genus.Anaerostipes.id.1991	TRUE	reported	i7v2GA	0.4354	textfile	high	0.00131065	21.4468
11	105615253	rs10502061	G	A	0.0835752	0.0192017	7.93539e-06	16825	genus.Anaerostipes.id.1991	TRUE	reported	i7v2GA	0.0944	textfile	high	0.00112469	18.942
16	77574020	rs7193624	T	C	0.0750642	0.0150723	5.35482e-07	16926	genus.Anaerostipes.id.1991	TRUE	reported	i7v2GA	0.1491	textfile	high	0.00146324	24.8001
10	117383184	rs2804244	G	A	-0.053089	0.0110983	2.04051e-06	16926	genus.Anaerostipes.id.1991	TRUE	reported	i7v2GA	0.4553	textfile	high	0.00135007	22.8795
21	25873624	rs62215703	A	G	0.0644965	0.0136702	1.9777e-06	15550	genus.Anaerostipes.id.1991	TRUE	reported	i7v2GA	0.2197	textfile	high	0.00142946	22.2571
2	228018671	rs2396460	C	T	-0.0512653	0.0109555	2.91088e-06	16912	genus.Anaerostipes.id.1991	TRUE	reported	i7v2GA	0.4394	textfile	high	0.00129307	21.8941
9	13525082	rs3900776	A	G	-0.110013	0.0236302	2.74765e-06	14694	genus.Anaerostipes.id.1991	TRUE	reported	i7v2GA	0.0706	textfile	high	0.00147291	21.6719
13	38058413	rs6563550	C	T	0.0877135	0.0176745	2.34517e-07	16566	genus.Anaerotruncus.id.2054	TRUE	reported	pwAvUC	0.0785	textfile	high	0.00148449	24.6256
14	30607199	rs8005030	T	C	0.0554447	0.0117854	2.28298e-06	16548	genus.Anaerotruncus.id.2054	TRUE	reported	pwAvUC	0.3022	textfile	high	0.00133568	22.1297
2	12200752	rs4669806	T	G	0.0576389	0.0122994	2.4206e-06	16566	genus.Anaerotruncus.id.2054	TRUE	reported	pwAvUC	0.2495	textfile	high	0.00132395	21.9589
14	30418008	rs10150232	G	A	0.0567088	0.0124877	6.67667e-06	16117	genus.Anaerotruncus.id.2054	TRUE	reported	pwAvUC	0.2535	textfile	high	0.0012779	20.6197
9	78630894	rs1272208	T	G	-0.0611743	0.0129831	4.27982e-06	16117	genus.Anaerotruncus.id.2054	TRUE	reported	pwAvUC	0.2803	textfile	high	0.00137563	22.1988
8	74713100	rs12056802	G	C	0.0774194	0.0177178	6.12679e-06	16010	genus.Anaerotruncus.id.2054	TRUE	reported	pwAvUC	0.0825	textfile	high	0.00119116	19.0909
3	150855371	rs1431492	T	C	-0.0654996	0.0146188	7.35565e-06	16560	genus.Anaerotruncus.id.2054	TRUE	reported	pwAvUC	0.1829	textfile	high	0.00121079	20.0725
11	89040226	rs11018566	G	A	-0.156465	0.0366032	6.13709e-06	6278	genus.Anaerotruncus.id.2054	TRUE	reported	pwAvUC	0.0517	textfile	high	0.00290211	18.2666
4	172808992	rs7675045	T	A	-0.0497815	0.0110573	6.91883e-06	16566	genus.Anaerotruncus.id.2054	TRUE	reported	pwAvUC	0.4722	textfile	high	0.00122204	20.2667
11	54908652	rs2704155	A	T	-0.106235	0.0234815	5.4183e-06	12419	genus.Anaerotruncus.id.2054	TRUE	reported	pwAvUC	0.9652	textfile	low	0.00164544	20.465
6	165015261	rs9347879	C	T	0.050618	0.011049	4.22333e-06	16566	genus.Anaerotruncus.id.2054	TRUE	reported	pwAvUC	0.4602	textfile	high	0.00126531	20.9851
15	33459867	rs6494922	G	A	0.0903106	0.0202257	6.62362e-06	16067	genus.Anaerotruncus.id.2054	TRUE	reported	pwAvUC	0.0726	textfile	high	0.00123937	19.9351
2	211663702	rs17734739	C	T	0.0660052	0.014908	7.42772e-06	15927	genus.Anaerotruncus.id.2054	TRUE	reported	pwAvUC	0.1899	textfile	high	0.00122927	19.6002
12	76523655	rs34449434	C	A	-0.0497004	0.0113402	9.85065e-06	16117	genus.Anaerotruncus.id.2054	TRUE	reported	pwAvUC	0.4563	textfile	high	0.00119035	19.2054
14	77502546	rs7155595	A	C	0.0539336	0.0118903	7.54982e-06	16553	genus.Anaerotruncus.id.2054	TRUE	reported	pwAvUC	0.3091	textfile	high	0.00124142	20.5722
4	88163243	rs115414803	C	A	-0.144356	0.0317524	6.83473e-06	9273	genus.Anaerotruncus.id.2054	TRUE	reported	pwAvUC	0.0586	textfile	high	0.00222397	20.6644
3	77215327	rs66710942	T	C	0.0488038	0.0107412	5.86259e-06	17821	genus.Bacteroides.id.918	TRUE	reported	Zpdes2	0.4155	textfile	high	0.00115709	20.642
6	41519430	rs13207588	G	A	-0.059205	0.0131195	7.48504e-06	17707	genus.Bacteroides.id.918	TRUE	reported	Zpdes2	0.2326	textfile	high	0.00114879	20.3627
3	62019400	rs2366421	A	T	-0.0528153	0.0117124	7.64945e-06	18299	genus.Bacteroides.id.918	TRUE	reported	Zpdes2	0.2336	textfile	high	0.00110998	20.3319
1	102960989	rs1340391	C	T	-0.0592004	0.0132244	6.7301e-06	18302	genus.Bacteroides.id.918	TRUE	reported	Zpdes2	0.1918	textfile	high	0.00109376	20.0377
9	112855426	rs495004	G	C	-0.0607475	0.0129865	3.42092e-06	17707	genus.Bacteroides.id.918	TRUE	reported	Zpdes2	0.2097	textfile	high	0.00123421	21.8787
3	10593224	rs6795673	T	C	0.0538565	0.0105251	3.37909e-07	18301	genus.Bacteroides.id.918	TRUE	reported	Zpdes2	0.4115	textfile	high	0.00142865	26.1803
6	29143451	rs28757219	A	T	0.0818398	0.0170319	1.2942e-06	14833	genus.Bacteroides.id.918	TRUE	reported	Zpdes2	0.1521	textfile	high	0.00155418	23.0859
13	24910476	rs9507307	T	C	0.0604456	0.0129128	2.1271e-06	18184	genus.Bacteroides.id.918	TRUE	reported	Zpdes2	0.1899	textfile	high	0.00120359	21.91
20	58605432	rs66474973	T	G	0.0812515	0.0164479	6.80966e-07	17405	genus.Bacteroides.id.918	TRUE	reported	Zpdes2	0.1153	textfile	high	0.0014001	24.4001
1	10644351	rs11585893	G	A	-0.0740746	0.0147633	1.79511e-06	17821	genus.Bacteroides.id.918	TRUE	reported	Zpdes2	0.1481	textfile	high	0.00141067	25.1722
19	24342250	rs17619981	G	T	0.0880978	0.0187002	2.68683e-06	15801	genus.Bacteroides.id.918	TRUE	reported	Zpdes2	0.0656	textfile	high	0.00140263	22.1913
14	22045949	rs2023437	C	T	-0.0782325	0.0167634	5.01824e-06	17484	genus.Bacteroides.id.918	TRUE	reported	Zpdes2	0.1243	textfile	high	0.00124414	21.7771
4	5730954	rs2276875	G	A	-0.0697176	0.0139537	4.65027e-07	13893	genus.Barnesiella.id.944	TRUE	reported	iJPHCz	0.2545	textfile	high	0.00179362	24.9599
6	110831148	rs2428166	A	G	-0.165859	0.0337309	8.50874e-07	8091	genus.Barnesiella.id.944	TRUE	reported	iJPHCz	0.0487	textfile	high	0.00297936	24.172
4	114546595	rs79795328	G	A	-0.0818645	0.0176441	4.23302e-06	13657	genus.Barnesiella.id.944	TRUE	reported	iJPHCz	0.1252	textfile	high	0.00157382	21.5243
12	54872438	rs60316894	T	C	-0.121478	0.025184	1.19064e-06	12717	genus.Barnesiella.id.944	TRUE	reported	iJPHCz	0.0596	textfile	high	0.00182629	23.2637
3	181589155	rs35177866	G	A	0.0917125	0.0190133	2.94763e-06	13394	genus.Barnesiella.id.944	TRUE	reported	iJPHCz	0.1243	textfile	high	0.00173411	23.2635
7	122021518	rs13242616	C	T	-0.0583747	0.0123176	2.29017e-06	13945	genus.Barnesiella.id.944	TRUE	reported	iJPHCz	0.3698	textfile	high	0.00160798	22.4562
2	180020849	rs113258194	G	A	0.098992	0.0214121	7.31119e-06	13945	genus.Barnesiella.id.944	TRUE	reported	iJPHCz	0.1024	textfile	high	0.00153038	21.3708
7	10076378	rs2057922	C	G	0.0915241	0.0194623	3.82634e-06	14208	genus.Barnesiella.id.944	TRUE	reported	iJPHCz	0.1064	textfile	high	0.00155409	22.1117
6	23435415	rs199035	A	G	0.0559495	0.0119716	3.00294e-06	13945	genus.Barnesiella.id.944	TRUE	reported	iJPHCz	0.5089	textfile	high	0.00156384	21.8388
3	44327429	rs62251337	G	A	-0.0690763	0.0149374	4.24161e-06	13945	genus.Barnesiella.id.944	TRUE	reported	iJPHCz	0.1581	textfile	high	0.00153117	21.3818
5	54107036	rs77455852	G	T	-0.0891491	0.0195601	3.16354e-06	13394	genus.Barnesiella.id.944	TRUE	reported	iJPHCz	0.1213	textfile	high	0.0015485	20.7696
6	148601905	rs11155559	C	T	0.0956023	0.0212961	8.91914e-06	13383	genus.Barnesiella.id.944	TRUE	reported	iJPHCz	0.0954	textfile	high	0.00150359	20.1499
15	87145913	rs12909713	T	C	-0.0550716	0.0120039	4.94527e-06	14205	genus.Barnesiella.id.944	TRUE	reported	iJPHCz	0.4692	textfile	high	0.00147954	21.045
1	206216607	rs28479800	T	A	-0.09152	0.0210002	7.93418e-06	12399	genus.Barnesiella.id.944	TRUE	reported	iJPHCz	0.0974	textfile	high	0.00152944	18.9895
8	105458416	rs76181748	T	C	-0.0778559	0.017164	6.7766e-06	14201	genus.Barnesiella.id.944	TRUE	reported	iJPHCz	0.1441	textfile	high	0.00144677	20.5724
4	102616869	rs72684847	C	T	-0.114369	0.0253873	6.76169e-06	12984	genus.Barnesiella.id.944	TRUE	reported	iJPHCz	0.0656	textfile	high	0.00156062	20.2917
8	25834694	rs28418786	G	C	-0.0791324	0.0174957	6.47627e-06	13698	genus.Barnesiella.id.944	TRUE	reported	iJPHCz	0.1561	textfile	high	0.00149122	20.4542
2	136616754	rs182549	T	C	0.119703	0.0127294	1.27822e-20	14778	genus.Bifidobacterium.id.436	TRUE	reported	Aqbrzq	0.4911	textfile	high	0.0059483	88.418
5	537890	rs56108664	C	T	0.0729971	0.0157926	2.4402e-06	13916	genus.Bifidobacterium.id.436	TRUE	reported	Aqbrzq	0.1849	textfile	high	0.00153294	21.362
7	48090746	rs2686790	C	T	0.070741	0.0157926	7.49893e-06	14778	genus.Bifidobacterium.id.436	TRUE	reported	Aqbrzq	0.1153	textfile	high	0.00135591	20.0621
2	49906864	rs4567981	A	T	0.0562084	0.0117923	1.92831e-06	14666	genus.Bifidobacterium.id.436	TRUE	reported	Aqbrzq	0.4394	textfile	high	0.00154675	22.7167
10	126089703	rs2491158	A	G	0.0712624	0.015983	8.04716e-06	14021	genus.Bifidobacterium.id.436	TRUE	reported	Aqbrzq	0.1819	textfile	high	0.00141583	19.8766
5	169748189	rs76671854	G	C	-0.0846055	0.0184003	3.9567e-06	13806	genus.Bifidobacterium.id.436	TRUE	reported	Aqbrzq	0.1252	textfile	high	0.00152902	21.1389
2	192878532	rs13020688	A	G	0.0562696	0.0122617	4.07258e-06	14666	genus.Bifidobacterium.id.436	TRUE	reported	Aqbrzq	0.3529	textfile	high	0.00143387	21.0564
21	31861790	rs75344046	T	C	0.232354	0.0505979	4.86354e-06	3856	genus.Bifidobacterium.id.436	TRUE	reported	Aqbrzq	0.0497	textfile	high	0.00543914	21.0771
17	72897722	rs540489	G	T	-0.0637641	0.0138746	5.19458e-06	14561	genus.Bifidobacterium.id.436	TRUE	reported	Aqbrzq	0.2336	textfile	high	0.00144841	21.118
6	14617591	rs857444	T	C	0.0558234	0.0121219	3.57097e-06	14777	genus.Bifidobacterium.id.436	TRUE	reported	Aqbrzq	0.3608	textfile	high	0.00143311	21.2047
13	112859829	rs7322849	C	T	0.112428	0.0201813	1.08368e-08	14778	genus.Bifidobacterium.id.436	TRUE	reported	Aqbrzq	0.0964	textfile	high	0.0020957	31.0311
2	137602926	rs1961273	T	C	0.0674036	0.0132319	3.50864e-07	14778	genus.Bifidobacterium.id.436	TRUE	reported	Aqbrzq	0.2714	textfile	high	0.00175285	25.9456
12	20378911	rs10841473	C	G	-0.0624207	0.0129438	1.64522e-06	14777	genus.Bifidobacterium.id.436	TRUE	reported	Aqbrzq	0.2704	textfile	high	0.00157131	23.2526
1	207003374	rs12022129	A	G	0.0619356	0.0138937	7.99643e-06	14776	genus.Bifidobacterium.id.436	TRUE	reported	Aqbrzq	0.2207	textfile	high	0.00134308	19.8693
4	1517826	rs55888705	G	A	0.0546319	0.0121139	6.67019e-06	14777	genus.Bifidobacterium.id.436	TRUE	reported	Aqbrzq	0.3867	textfile	high	0.0013745	20.3362
2	189805784	rs62181700	A	G	-0.0624643	0.0131205	2.17246e-06	14774	genus.Bifidobacterium.id.436	TRUE	reported	Aqbrzq	0.2813	textfile	high	0.00153179	22.6622
22	18354272	rs5746486	C	T	-0.0536216	0.0120801	8.99955e-06	14778	genus.Bifidobacterium.id.436	TRUE	reported	Aqbrzq	0.3539	textfile	high	0.00133152	19.7008
5	142793467	rs73797465	G	T	-0.0953566	0.0209237	4.38162e-06	14666	genus.Bifidobacterium.id.436	TRUE	reported	Aqbrzq	0.0865	textfile	high	0.00141417	20.7667
6	20505628	rs116261629	C	G	0.128112	0.0261358	8.62329e-07	11276	genus.Bilophila.id.3170	TRUE	reported	yUlRPn	0.0716	textfile	high	0.00212632	24.0233
3	194419531	rs6793291	A	C	0.112729	0.0241633	3.1132e-06	11051	genus.Bilophila.id.3170	TRUE	reported	yUlRPn	0.0924	textfile	high	0.00196564	21.7611
9	4940871	rs1571225	T	C	0.0826826	0.0170621	1.12289e-06	12854	genus.Bilophila.id.3170	TRUE	reported	yUlRPn	0.1491	textfile	high	0.0018236	23.4797
20	61980991	rs3827020	T	C	0.0766479	0.0160642	1.78875e-06	12628	genus.Bilophila.id.3170	TRUE	reported	yUlRPn	0.1899	textfile	high	0.00179955	22.7621
1	103299921	rs1241171	A	G	-0.0692654	0.0150148	4.24037e-06	12856	genus.Bilophila.id.3170	TRUE	reported	yUlRPn	0.2157	textfile	high	0.0016526	21.2777
7	138583840	rs7802841	A	C	0.0670097	0.0137701	1.76952e-06	12856	genus.Bilophila.id.3170	TRUE	reported	yUlRPn	0.3509	textfile	high	0.00183865	23.6775
14	67640571	rs8013541	T	A	-0.0571991	0.0125673	5.47538e-06	12856	genus.Bilophila.id.3170	TRUE	reported	yUlRPn	0.4235	textfile	high	0.00160876	20.7123
8	109990939	rs72676854	C	T	0.123209	0.026882	5.62268e-06	11616	genus.Bilophila.id.3170	TRUE	reported	yUlRPn	0.0656	textfile	high	0.00180517	21.0031
7	123174986	rs1917709	T	A	0.118509	0.026742	7.36957e-06	10886	genus.Bilophila.id.3170	TRUE	reported	yUlRPn	0.0537	textfile	high	0.00180081	19.6354
15	50011554	rs542415	C	T	-0.0613623	0.0133436	4.70948e-06	12777	genus.Bilophila.id.3170	TRUE	reported	yUlRPn	0.34	textfile	high	0.00165238	21.1441
18	3765773	rs4798126	A	G	0.073288	0.016799	7.14662e-06	12777	genus.Bilophila.id.3170	TRUE	reported	yUlRPn	0.1501	textfile	high	0.00148739	19.0297
12	100786847	rs1969927	A	G	0.0564589	0.0126935	9.0722e-06	12777	genus.Bilophila.id.3170	TRUE	reported	yUlRPn	0.3797	textfile	high	0.00154597	19.7804
8	90878338	rs60178956	A	G	-0.0624818	0.0141485	8.05619e-06	12777	genus.Bilophila.id.3170	TRUE	reported	yUlRPn	0.2346	textfile	high	0.00152403	19.4993
7	47211732	rs2728491	T	G	-0.0627416	0.0139456	6.33255e-06	12856	genus.Bilophila.id.3170	TRUE	reported	yUlRPn	0.3101	textfile	high	0.00157197	20.2379
7	9510367	rs2713349	T	A	0.0617228	0.0140174	8.63249e-06	12853	genus.Bilophila.id.3170	TRUE	reported	yUlRPn	0.2545	textfile	high	0.00150624	19.3859
17	9121579	rs9899990	G	A	-0.102702	0.0233878	9.06691e-06	12088	genus.Bilophila.id.3170	TRUE	reported	yUlRPn	0.0656	textfile	high	0.0015927	19.2801
13	102402685	rs11069458	C	T	-0.0680947	0.015503	7.71547e-06	12856	genus.Bilophila.id.3170	TRUE	reported	yUlRPn	0.1899	textfile	high	0.00149843	19.2898
16	77238810	rs11149971	T	C	0.117605	0.02339	1.03934e-06	16255	genus.Blautia.id.1992	TRUE	reported	Uh8l0r	0.0537	textfile	high	0.00155285	25.2777
17	16895873	rs12453000	T	C	0.0625335	0.0129987	1.26117e-06	17815	genus.Blautia.id.1992	TRUE	reported	Uh8l0r	0.2197	textfile	high	0.0012974	23.1406
1	175757311	rs115043014	A	G	-0.206605	0.043992	5.186e-06	4902	genus.Blautia.id.1992	TRUE	reported	Uh8l0r	0.0437	textfile	high	0.00447934	22.0475
7	124210039	rs67794373	T	C	0.0601709	0.0123443	1.00003e-06	18158	genus.Blautia.id.1992	TRUE	reported	Uh8l0r	0.2137	textfile	high	0.00130679	23.7571
7	68396262	rs117001700	C	T	0.196414	0.0441122	8.83912e-06	4965	genus.Blautia.id.1992	TRUE	reported	Uh8l0r	0.0437	textfile	high	0.00397721	19.8177
19	1043103	rs72973581	G	A	0.125169	0.0265408	1.73934e-06	12764	genus.Blautia.id.1992	TRUE	reported	Uh8l0r	0.0547	textfile	high	0.0017395	22.2381
19	13420917	rs4926264	C	T	0.0826207	0.0178239	5.10293e-06	18276	genus.Blautia.id.1992	TRUE	reported	Uh8l0r	0.0785	textfile	high	0.0011743	21.4844
9	1866537	rs7860714	G	A	-0.0502178	0.0109853	4.09147e-06	18162	genus.Blautia.id.1992	TRUE	reported	Uh8l0r	0.334	textfile	high	0.00114929	20.8952
11	87805911	rs682885	G	A	-0.0493376	0.0107359	4.4908e-06	18274	genus.Blautia.id.1992	TRUE	reported	Uh8l0r	0.4165	textfile	high	0.00115437	21.117
1	219117743	rs2788271	G	T	-0.0575596	0.0133492	7.16388e-06	18276	genus.Blautia.id.1992	TRUE	reported	Uh8l0r	0.165	textfile	high	0.00101626	18.59
14	78062644	rs113271346	T	C	0.0782682	0.0172116	6.85386e-06	17465	genus.Blautia.id.1992	TRUE	reported	Uh8l0r	0.1183	textfile	high	0.00118262	20.6765
6	74605806	rs3005511	G	A	0.0501085	0.0110768	6.18905e-06	18276	genus.Blautia.id.1992	TRUE	reported	Uh8l0r	0.336	textfile	high	0.00111848	20.4621
6	9298640	rs16892041	C	T	-0.0622605	0.0141804	8.82028e-06	18276	genus.Blautia.id.1992	TRUE	reported	Uh8l0r	0.171	textfile	high	0.00105368	19.2753
13	100213990	rs7322368	C	T	0.0815733	0.0183167	5.5178e-06	17134	genus.Butyricicoccus.id.2055	TRUE	reported	nnLWti	0.0845	textfile	high	0.00115623	19.8314
2	153453410	rs56221232	C	T	0.0828027	0.0167401	7.6194e-07	17133	genus.Butyricicoccus.id.2055	TRUE	reported	nnLWti	0.1083	textfile	high	0.00142601	24.4638
4	7460153	rs2017189	T	G	-0.0506956	0.011024	3.87256e-06	17133	genus.Butyricicoccus.id.2055	TRUE	reported	nnLWti	0.4215	textfile	high	0.0012328	21.1451
2	191304149	rs10084203	G	A	0.0549699	0.0123563	8.58646e-06	17135	genus.Butyricicoccus.id.2055	TRUE	reported	nnLWti	0.2416	textfile	high	0.00115369	19.789
18	22899113	rs75238760	A	T	0.0619423	0.0139942	6.797e-06	17022	genus.Butyricicoccus.id.2055	TRUE	reported	nnLWti	0.1938	textfile	high	0.00114966	19.5897
13	27018240	rs12585793	C	T	-0.262206	0.0564729	5.79191e-06	3135	genus.Butyricicoccus.id.2055	TRUE	reported	nnLWti	0.0527	textfile	high	0.00682955	21.5441
7	157688150	rs62478070	G	T	0.224039	0.0494959	5.9377e-06	4007	genus.Butyricicoccus.id.2055	TRUE	reported	nnLWti	0.0437	textfile	high	0.00508716	20.4782
10	126908208	rs4962426	T	G	0.0614216	0.0135979	7.3849e-06	16889	genus.Butyricicoccus.id.2055	TRUE	reported	nnLWti	0.1978	textfile	high	0.00120662	20.4007
1	67379595	rs12034718	G	A	0.0701199	0.0158213	9.57686e-06	16237	genus.Butyricicoccus.id.2055	TRUE	reported	nnLWti	0.165	textfile	high	0.00120827	19.64
21	16550389	rs113054641	A	G	-0.144881	0.0274574	1.73694e-07	9949	genus.Butyricimonas.id.945	TRUE	reported	Xdi5pI	0.0845	textfile	high	0.00279069	27.8367
5	159867647	rs62390301	C	T	-0.0872983	0.0174893	7.41905e-07	10634	genus.Butyricimonas.id.945	TRUE	reported	Xdi5pI	0.1829	textfile	high	0.00233752	24.9107
10	72711156	rs7083431	C	A	0.0703539	0.0144439	8.8546e-07	10737	genus.Butyricimonas.id.945	TRUE	reported	Xdi5pI	0.3549	textfile	high	0.0022048	23.7208
5	62119947	rs2642760	C	G	0.0713357	0.0145396	8.5808e-07	10634	genus.Butyricimonas.id.945	TRUE	reported	Xdi5pI	0.3767	textfile	high	0.00225856	24.0674
3	127468661	rs782080	A	T	0.0653488	0.0137973	2.23398e-06	10733	genus.Butyricimonas.id.945	TRUE	reported	Xdi5pI	0.4066	textfile	high	0.00208572	22.4286
19	51465096	rs1701950	C	G	-0.105056	0.0241047	7.67917e-06	9875	genus.Butyricimonas.id.945	TRUE	reported	Xdi5pI	0.1024	textfile	high	0.00191984	18.991
16	22172866	rs1862649	A	G	0.113124	0.0248176	4.76256e-06	10123	genus.Butyricimonas.id.945	TRUE	reported	Xdi5pI	0.0915	textfile	high	0.00204828	20.7732
12	129438771	rs12304031	A	G	-0.086278	0.0196846	6.70067e-06	10658	genus.Butyricimonas.id.945	TRUE	reported	Xdi5pI	0.1292	textfile	high	0.00179924	19.2072
5	997217	rs326049	G	C	0.0759694	0.0167617	8.1865e-06	10557	genus.Butyricimonas.id.945	TRUE	reported	Xdi5pI	0.2048	textfile	high	0.00194202	20.5379
2	83093264	rs71428626	T	G	-0.133188	0.0289905	4.80413e-06	9776	genus.Butyricimonas.id.945	TRUE	reported	Xdi5pI	0.0726	textfile	high	0.00215438	21.1024
3	78740009	rs78453362	G	A	-0.14948	0.0327073	4.0581e-06	8207	genus.Butyricimonas.id.945	TRUE	reported	Xdi5pI	0.0577	textfile	high	0.00253858	20.882
19	49162501	rs62130338	A	G	-0.0732608	0.0158324	3.8981e-06	10557	genus.Butyricimonas.id.945	TRUE	reported	Xdi5pI	0.2624	textfile	high	0.00202409	21.4076
8	4834406	rs9657374	T	C	0.0680719	0.0148172	4.50359e-06	10737	genus.Butyricimonas.id.945	TRUE	reported	Xdi5pI	0.3022	textfile	high	0.00196185	21.1018
18	34091618	rs12458763	C	A	0.122037	0.0269587	6.36646e-06	10383	genus.Butyricimonas.id.945	TRUE	reported	Xdi5pI	0.0716	textfile	high	0.00196972	20.488
15	80528373	rs2114713	T	G	0.062721	0.0138998	6.87713e-06	10734	genus.Butyricimonas.id.945	TRUE	reported	Xdi5pI	0.4513	textfile	high	0.00189333	20.3577
1	45082825	rs270727	C	G	-0.0694173	0.0150795	5.38157e-06	10634	genus.Butyricimonas.id.945	TRUE	reported	Xdi5pI	0.3221	textfile	high	0.00198883	21.1874
10	72443070	rs72814525	G	A	0.0664154	0.0149766	8.24599e-06	10736	genus.Butyricimonas.id.945	TRUE	reported	Xdi5pI	0.3231	textfile	high	0.0018284	19.662
11	56664962	rs11228830	G	A	0.135265	0.0298411	6.55162e-06	8974	genus.Butyricimonas.id.945	TRUE	reported	Xdi5pI	0.0706	textfile	high	0.00228434	20.542
9	119693164	rs16934069	C	T	-0.133784	0.0299444	8.8591e-06	3482	genus.Butyrivibrio.id.1993	TRUE	reported	lwTLV6	0.1988	textfile	high	0.00569991	19.9494
14	76065563	rs72723662	T	C	0.224078	0.0449336	7.86241e-07	3073	genus.Butyrivibrio.id.1993	TRUE	reported	lwTLV6	0.1004	textfile	high	0.00802773	24.8527
1	235580646	rs7412979	G	C	0.186779	0.0389112	1.70567e-06	3480	genus.Butyrivibrio.id.1993	TRUE	reported	lwTLV6	0.0875	textfile	high	0.00657748	23.0279
6	111780705	rs7752361	G	A	-0.11923	0.0239975	7.69113e-07	3481	genus.Butyrivibrio.id.1993	TRUE	reported	lwTLV6	0.504	textfile	high	0.00704156	24.6713
13	27292666	rs4537857	C	T	-0.12459	0.0260992	1.80192e-06	3482	genus.Butyrivibrio.id.1993	TRUE	reported	lwTLV6	0.2922	textfile	high	0.00650203	22.7752
7	150596929	rs11761679	C	T	0.154775	0.0321539	2.20231e-06	3482	genus.Butyrivibrio.id.1993	TRUE	reported	lwTLV6	0.1561	textfile	high	0.00661038	23.1572
17	20575697	rs16941336	T	C	0.127488	0.0267936	1.53182e-06	3482	genus.Butyrivibrio.id.1993	TRUE	reported	lwTLV6	0.2644	textfile	high	0.00645996	22.6268
18	10267733	rs77356209	C	T	0.216874	0.0483299	6.6643e-06	3379	genus.Butyrivibrio.id.1993	TRUE	reported	lwTLV6	0.0477	textfile	high	0.00592401	20.1246
14	34150977	rs74622183	G	A	-0.201027	0.0428204	2.45748e-06	3478	genus.Butyrivibrio.id.1993	TRUE	reported	lwTLV6	0.0875	textfile	high	0.00629702	22.0272
6	21960091	rs7763512	A	G	0.119846	0.0253367	3.10655e-06	3259	genus.Butyrivibrio.id.1993	TRUE	reported	lwTLV6	0.3827	textfile	high	0.0068185	22.3603
10	22587900	rs142855850	G	A	0.205013	0.0457138	6.85543e-06	3234	genus.Butyrivibrio.id.1993	TRUE	reported	lwTLV6	0.1014	textfile	high	0.00618069	20.1002
6	53939724	rs9349693	G	A	0.117973	0.0259861	5.54958e-06	3482	genus.Butyrivibrio.id.1993	TRUE	reported	lwTLV6	0.3111	textfile	high	0.00588424	20.5984
20	811507	rs486484	G	A	-0.108349	0.0240008	6.61084e-06	3456	genus.Butyrivibrio.id.1993	TRUE	reported	lwTLV6	0.4712	textfile	high	0.00586231	20.3678
5	128976021	rs17163238	A	G	0.140987	0.0309117	5.51196e-06	3482	genus.Butyrivibrio.id.1993	TRUE	reported	lwTLV6	0.1998	textfile	high	0.00593876	20.7904
3	54288503	rs4928024	G	A	-0.17471	0.0389333	8.18641e-06	3481	genus.Butyrivibrio.id.1993	TRUE	reported	lwTLV6	0.0984	textfile	high	0.00575155	20.1254
6	148403405	rs1007475	T	G	0.118065	0.0261271	7.92312e-06	3482	genus.Butyrivibrio.id.1993	TRUE	reported	lwTLV6	0.2942	textfile	high	0.00583036	20.4086
1	224688107	rs4294381	C	T	0.112197	0.023186	1.3685e-06	6145	genus.CandidatusSoleaferrea.id.11350	TRUE	reported	JIO7i4	0.1799	textfile	high	0.00379606	23.4081
8	138638199	rs10090365	G	A	-0.0834413	0.0180989	4.17309e-06	6145	genus.CandidatusSoleaferrea.id.11350	TRUE	reported	JIO7i4	0.5586	textfile	high	0.00344697	21.248
3	137945192	rs4678258	C	T	0.0986136	0.0215646	5.53183e-06	6101	genus.CandidatusSoleaferrea.id.11350	TRUE	reported	JIO7i4	0.2763	textfile	high	0.00341588	20.9049
8	123882833	rs10108780	G	A	-0.092834	0.0199807	3.64079e-06	5999	genus.CandidatusSoleaferrea.id.11350	TRUE	reported	JIO7i4	0.2674	textfile	high	0.00358555	21.5799
10	82879688	rs386526	G	C	0.0818459	0.0180086	8.33076e-06	6144	genus.CandidatusSoleaferrea.id.11350	TRUE	reported	JIO7i4	0.5169	textfile	high	0.00335061	20.6486
7	352368	rs36155147	T	C	0.104966	0.0240995	5.41138e-06	5958	genus.CandidatusSoleaferrea.id.11350	TRUE	reported	JIO7i4	0.3618	textfile	high	0.00317395	18.9642
2	19885907	rs9973954	G	A	0.0892075	0.0195401	5.94796e-06	6145	genus.CandidatusSoleaferrea.id.11350	TRUE	reported	JIO7i4	0.3062	textfile	high	0.0033803	20.8356
5	172758774	rs6881988	C	G	-0.0819131	0.018185	9.22889e-06	6140	genus.CandidatusSoleaferrea.id.11350	TRUE	reported	JIO7i4	0.4443	textfile	high	0.00329365	20.2832
6	109376647	rs11153159	C	G	-0.12805	0.0285446	4.41523e-06	6101	genus.CandidatusSoleaferrea.id.11350	TRUE	reported	JIO7i4	0.1292	textfile	high	0.00328761	20.1172
9	10611282	rs10809135	C	T	0.0834858	0.0182426	5.47174e-06	5999	genus.CandidatusSoleaferrea.id.11350	TRUE	reported	JIO7i4	0.4911	textfile	high	0.00347903	20.9366
14	76403542	rs7400877	C	T	-0.0951085	0.0212799	9.29448e-06	6145	genus.CandidatusSoleaferrea.id.11350	TRUE	reported	JIO7i4	0.2505	textfile	high	0.00324017	19.9691
12	115352769	rs6489992	G	A	-0.0840437	0.0187031	7.88786e-06	6142	genus.CandidatusSoleaferrea.id.11350	TRUE	reported	JIO7i4	0.3847	textfile	high	0.0032768	20.1857
15	62394540	rs6494306	G	A	-0.0969304	0.0214221	5.80051e-06	6145	genus.CandidatusSoleaferrea.id.11350	TRUE	reported	JIO7i4	0.1968	textfile	high	0.0033207	20.467
4	52935445	rs12500231	T	A	0.0813853	0.0182696	7.67641e-06	6145	genus.CandidatusSoleaferrea.id.11350	TRUE	reported	JIO7i4	0.4254	textfile	high	0.00321895	19.8379
3	190349049	rs2193878	A	T	0.228255	0.0509241	9.45546e-06	3088	genus.CandidatusSoleaferrea.id.11350	TRUE	reported	JIO7i4	0.0487	textfile	high	0.00646398	20.0776
19	47991441	rs830149	G	C	0.184647	0.0397237	9.58382e-06	5065	genus.CandidatusSoleaferrea.id.11350	TRUE	reported	JIO7i4	0.0586	textfile	high	0.0042477	21.5979
1	240118443	rs12404911	T	C	0.140717	0.0304142	2.79891e-06	3239	genus.Catenibacterium.id.2153	TRUE	reported	QE3gNb	0.17	textfile	high	0.00656552	21.3931
4	122282768	rs77285108	A	G	-0.161826	0.0353447	3.6268e-06	3210	genus.Catenibacterium.id.2153	TRUE	reported	QE3gNb	0.1461	textfile	high	0.0064881	20.9497
7	57364320	rs73128290	G	A	0.129726	0.0284563	4.29372e-06	3239	genus.Catenibacterium.id.2153	TRUE	reported	QE3gNb	0.2634	textfile	high	0.00637546	20.7698
6	159485742	rs212393	A	G	-0.135254	0.0286209	3.62489e-06	3239	genus.Catenibacterium.id.2153	TRUE	reported	QE3gNb	0.3101	textfile	high	0.0068476	22.3185
6	105089665	rs7742829	T	C	0.11411	0.0251099	5.60729e-06	3239	genus.Catenibacterium.id.2153	TRUE	reported	QE3gNb	0.4195	textfile	high	0.0063356	20.6391
10	126448374	rs78521377	T	C	0.124992	0.0274797	5.60674e-06	12605	genus.ChristensenellaceaeR.7group.id.11283	TRUE	reported	gfs7Ws	0.0527	textfile	high	0.00163864	20.6857
7	118096925	rs62467127	T	C	0.114108	0.0251983	3.25362e-06	12719	genus.ChristensenellaceaeR.7group.id.11283	TRUE	reported	gfs7Ws	0.0447	textfile	high	0.00160968	20.5033
18	67555560	rs17081797	G	A	-0.0904325	0.0204253	3.34031e-06	16324	genus.ChristensenellaceaeR.7group.id.11283	TRUE	reported	gfs7Ws	0.0686	textfile	high	0.0011994	19.6001
19	49279227	rs62132810	G	A	-0.0828853	0.0179623	5.66711e-06	15066	genus.ChristensenellaceaeR.7group.id.11283	TRUE	reported	gfs7Ws	0.1083	textfile	high	0.00141131	21.29
19	35883736	rs60954665	G	T	0.049815	0.0110787	7.13177e-06	16324	genus.ChristensenellaceaeR.7group.id.11283	TRUE	reported	gfs7Ws	0.5099	textfile	high	0.00123702	20.2156
4	156131004	rs10461257	G	A	-0.0551969	0.0122069	6.50746e-06	15987	genus.ChristensenellaceaeR.7group.id.11283	TRUE	reported	gfs7Ws	0.2853	textfile	high	0.00127731	20.4439
5	29352420	rs79150079	A	C	0.121547	0.0270977	9.41804e-06	11994	genus.ChristensenellaceaeR.7group.id.11283	TRUE	reported	gfs7Ws	0.0716	textfile	high	0.00167466	20.1163
2	230943099	rs62190261	C	A	0.0958394	0.0214723	8.74023e-06	15274	genus.ChristensenellaceaeR.7group.id.11283	TRUE	reported	gfs7Ws	0.0905	textfile	high	0.00130261	19.9193
9	83043376	rs892686	G	A	0.0514099	0.011136	3.96861e-06	16325	genus.ChristensenellaceaeR.7group.id.11283	TRUE	reported	gfs7Ws	0.4513	textfile	high	0.00130382	21.31
19	34076956	rs999354	A	T	0.0580248	0.0117185	7.00695e-07	16324	genus.ChristensenellaceaeR.7group.id.11283	TRUE	reported	gfs7Ws	0.325	textfile	high	0.0014997	24.5148
18	1779609	rs73952017	T	C	-0.0862164	0.0194354	8.45769e-06	15274	genus.ChristensenellaceaeR.7group.id.11283	TRUE	reported	gfs7Ws	0.0875	textfile	high	0.00128671	19.676
6	165722832	rs550843	C	T	-0.0783246	0.0169209	2.05071e-06	14102	genus.Clostridiumsensustricto1.id.1873	TRUE	reported	FDBjz9	0.1491	textfile	high	0.00151708	21.4233
10	43270264	rs2795528	A	G	-0.184315	0.0392204	2.7204e-06	6366	genus.Clostridiumsensustricto1.id.1873	TRUE	reported	FDBjz9	0.0487	textfile	high	0.0034572	22.078
1	3041519	rs2817172	T	C	0.058139	0.0124492	2.76655e-06	13658	genus.Clostridiumsensustricto1.id.1873	TRUE	reported	FDBjz9	0.4125	textfile	high	0.0015943	21.8065
5	84997131	rs115807074	G	A	-0.22736	0.0492575	4.31688e-06	4229	genus.Clostridiumsensustricto1.id.1873	TRUE	reported	FDBjz9	0.0497	textfile	high	0.00501259	21.295
12	43485015	rs116847295	T	C	0.110021	0.0246032	4.58118e-06	12910	genus.Clostridiumsensustricto1.id.1873	TRUE	reported	FDBjz9	0.0755	textfile	high	0.00154659	19.9943
9	136710881	rs12341505	A	G	0.0810718	0.0180121	4.82174e-06	14118	genus.Clostridiumsensustricto1.id.1873	TRUE	reported	FDBjz9	0.1113	textfile	high	0.00143289	20.2558
1	83252771	rs11586026	T	A	0.110967	0.0250498	8.84988e-06	13095	genus.Clostridiumsensustricto1.id.1873	TRUE	reported	FDBjz9	0.0636	textfile	high	0.00149631	19.6206
1	155676492	rs11264403	A	G	-0.139062	0.0334454	7.75544e-06	7285	genus.Clostridiumsensustricto1.id.1873	TRUE	reported	FDBjz9	0.0398	textfile	high	0.00236745	17.2831
3	111482845	rs12490337	G	C	-0.0616879	0.0137581	7.49465e-06	14121	genus.Clostridiumsensustricto1.id.1873	TRUE	reported	FDBjz9	0.2455	textfile	high	0.00142167	20.1012
13	68610061	rs9541268	A	C	0.09597	0.0197312	8.79419e-07	12914	genus.Collinsella.id.815	TRUE	reported	iTJdh1	0.0964	textfile	high	0.00182855	23.6535
17	47529492	rs2671662	G	C	-0.0567751	0.011945	2.2204e-06	14334	genus.Collinsella.id.815	TRUE	reported	iTJdh1	0.4682	textfile	high	0.00157359	22.5883
2	195739311	rs73052258	A	G	0.0930178	0.0202658	1.7158e-06	14334	genus.Collinsella.id.815	TRUE	reported	iTJdh1	0.0964	textfile	high	0.00146757	21.0641
21	29355467	rs2103510	A	G	0.0786551	0.0168217	2.42474e-06	14334	genus.Collinsella.id.815	TRUE	reported	iTJdh1	0.1312	textfile	high	0.00152295	21.8602
4	149818294	rs75672793	G	A	-0.108908	0.0240522	6.13549e-06	12601	genus.Collinsella.id.815	TRUE	reported	iTJdh1	0.0706	textfile	high	0.00162443	20.4995
11	107123199	rs10890671	C	T	-0.0537401	0.0118848	6.52136e-06	14334	genus.Collinsella.id.815	TRUE	reported	iTJdh1	0.5268	textfile	high	0.00142438	20.4433
16	77283458	rs12921100	T	A	0.0563759	0.0127019	8.2257e-06	14334	genus.Collinsella.id.815	TRUE	reported	iTJdh1	0.3171	textfile	high	0.00137242	19.6965
7	24465024	rs62448871	A	C	-0.0540309	0.0120324	6.78253e-06	14334	genus.Collinsella.id.815	TRUE	reported	iTJdh1	0.4612	textfile	high	0.00140476	20.1613
15	50026113	rs59414781	G	C	0.0668866	0.0149773	9.14723e-06	14334	genus.Collinsella.id.815	TRUE	reported	iTJdh1	0.1799	textfile	high	0.00138944	19.9412
19	31760841	rs1496626	C	T	-0.0722307	0.01616	6.78175e-06	14334	genus.Collinsella.id.815	TRUE	reported	iTJdh1	0.1541	textfile	high	0.00139183	19.9755
19	56526640	rs149807560	A	C	-0.104264	0.0235841	7.0987e-06	13473	genus.Collinsella.id.815	TRUE	reported	iTJdh1	0.0895	textfile	high	0.00144857	19.5419
10	8589813	rs11597285	T	G	-0.0537947	0.0120548	9.37615e-06	14334	genus.Collinsella.id.815	TRUE	reported	iTJdh1	0.4245	textfile	high	0.00138734	19.911
1	88233128	rs305411	G	A	0.129218	0.0264518	1.00906e-06	6777	genus.Coprobacter.id.949	TRUE	reported	5yAMCP	0.1352	textfile	high	0.00350893	23.8567
9	137784868	rs12684609	C	T	0.100827	0.0220366	6.10177e-06	6364	genus.Coprobacter.id.949	TRUE	reported	5yAMCP	0.1978	textfile	high	0.00327873	20.9279
3	46483717	rs3828477	T	G	-0.091218	0.019569	2.88974e-06	6798	genus.Coprobacter.id.949	TRUE	reported	5yAMCP	0.2813	textfile	high	0.00318606	21.7217
4	34852443	rs55672356	A	T	-0.193354	0.0413815	2.7369e-06	4903	genus.Coprobacter.id.949	TRUE	reported	5yAMCP	0.0527	textfile	high	0.00443306	21.8232
11	103549974	rs143662916	T	C	0.253264	0.0540141	3.07252e-06	3083	genus.Coprobacter.id.949	TRUE	reported	5yAMCP	0.0577	textfile	high	0.00708064	21.971
6	97234939	rs213863	T	C	-0.0887412	0.0188377	2.34883e-06	6798	genus.Coprobacter.id.949	TRUE	reported	5yAMCP	0.3091	textfile	high	0.00325385	22.1853
6	4714797	rs72821405	C	T	-0.147365	0.0319978	4.7576e-06	6177	genus.Coprobacter.id.949	TRUE	reported	5yAMCP	0.0885	textfile	high	0.00342203	21.2036
12	98289796	rs11532348	T	C	-0.103931	0.0226826	5.71184e-06	6364	genus.Coprobacter.id.949	TRUE	reported	5yAMCP	0.1829	textfile	high	0.00328806	20.9876
2	137223458	rs12996055	C	A	0.0921817	0.0209405	8.07639e-06	6570	genus.Coprobacter.id.949	TRUE	reported	5yAMCP	0.1918	textfile	high	0.00294084	19.3724
15	91166608	rs5011652	C	G	0.0899597	0.020001	5.5105e-06	6783	genus.Coprobacter.id.949	TRUE	reported	5yAMCP	0.2455	textfile	high	0.00297358	20.224
2	32242452	rs74919520	A	G	0.125703	0.0276296	5.76326e-06	6387	genus.Coprobacter.id.949	TRUE	reported	5yAMCP	0.1282	textfile	high	0.00323028	20.6922
4	96389240	rs28402691	C	T	0.110695	0.0251199	9.55668e-06	6387	genus.Coprobacter.id.949	TRUE	reported	5yAMCP	0.167	textfile	high	0.00303115	19.4127
20	57574851	rs189356	A	G	0.0781125	0.0171916	6.26291e-06	6763	genus.Coprobacter.id.949	TRUE	reported	5yAMCP	0.5219	textfile	high	0.00304329	20.6385
4	3852385	rs76001613	G	C	0.21591	0.0493019	9.12599e-06	3385	genus.Coprobacter.id.949	TRUE	reported	5yAMCP	0.0696	textfile	high	0.00563389	19.1674
4	174468316	rs56405618	G	A	-0.08963	0.0186508	1.57195e-06	16379	genus.Coprococcus1.id.11301	TRUE	reported	5mdgD2	0.1113	textfile	high	0.00140803	23.0918
20	4319420	rs4277593	A	G	-0.0585649	0.0109914	1.13969e-07	16651	genus.Coprococcus1.id.11301	TRUE	reported	5mdgD2	0.4831	textfile	high	0.00170213	28.387
2	22079770	rs1519491	C	T	0.0499197	0.0113558	8.95283e-06	16733	genus.Coprococcus1.id.11301	TRUE	reported	5mdgD2	0.4085	textfile	high	0.00115355	19.3223
1	95424321	rs74101919	C	T	-0.0718989	0.0144651	1.03291e-06	16732	genus.Coprococcus1.id.11301	TRUE	reported	5mdgD2	0.1869	textfile	high	0.00147439	24.7029
1	30400301	rs1010560	A	C	0.0580232	0.0122722	1.95915e-06	16723	genus.Coprococcus1.id.11301	TRUE	reported	5mdgD2	0.2962	textfile	high	0.00133496	22.3517
11	134622282	rs73031725	C	T	0.167591	0.0355224	1.97917e-06	7206	genus.Coprococcus1.id.11301	TRUE	reported	5mdgD2	0.0606	textfile	high	0.00307938	22.2524
6	72529277	rs1576241	G	A	-0.0510343	0.0109535	3.32862e-06	16729	genus.Coprococcus1.id.11301	TRUE	reported	5mdgD2	0.4394	textfile	high	0.00129595	21.7056
3	165693143	rs73167075	C	T	0.0573137	0.0127573	8.56864e-06	16733	genus.Coprococcus1.id.11301	TRUE	reported	5mdgD2	0.2396	textfile	high	0.00120476	20.1812
11	124554061	rs12794898	T	G	0.0903299	0.0197212	4.91531e-06	15186	genus.Coprococcus1.id.11301	TRUE	reported	5mdgD2	0.0944	textfile	high	0.0013796	20.9767
10	15913820	rs946513	T	C	0.205899	0.0460018	8.61855e-06	4310	genus.Coprococcus1.id.11301	TRUE	reported	5mdgD2	0.0547	textfile	high	0.00462666	20.0243
6	150288094	rs1762123	T	C	-0.0891532	0.0198554	8.01468e-06	16724	genus.Coprococcus1.id.11301	TRUE	reported	5mdgD2	0.0716	textfile	high	0.00120407	20.1588
7	132556835	rs7784490	G	C	-0.0518543	0.0113136	4.55233e-06	16733	genus.Coprococcus1.id.11301	TRUE	reported	5mdgD2	0.3887	textfile	high	0.00125386	21.0047
14	29898456	rs12886051	C	G	-0.0521782	0.0118051	8.00779e-06	16633	genus.Coprococcus1.id.11301	TRUE	reported	5mdgD2	0.3429	textfile	high	0.00117317	19.5339
19	2600717	rs2907920	G	A	0.0561173	0.0126824	7.65327e-06	16040	genus.Coprococcus1.id.11301	TRUE	reported	5mdgD2	0.2903	textfile	high	0.00121915	19.5766
5	33114638	rs6894272	C	T	-0.113458	0.0253003	9.53205e-06	11001	genus.Coprococcus2.id.11302	TRUE	reported	tzdqWM	0.0905	textfile	high	0.00182471	20.1067
3	180544880	rs12634070	C	T	0.0736486	0.0164921	9.95104e-06	11457	genus.Coprococcus2.id.11302	TRUE	reported	tzdqWM	0.1928	textfile	high	0.0017376	19.9388
1	223688236	rs61823518	C	A	-0.0955381	0.0215724	6.68258e-06	10980	genus.Coprococcus2.id.11302	TRUE	reported	tzdqWM	0.0954	textfile	high	0.00178311	19.6099
5	34794789	rs10070053	G	A	0.0594312	0.0135375	7.64883e-06	11473	genus.Coprococcus2.id.11302	TRUE	reported	tzdqWM	0.4076	textfile	high	0.00167704	19.2697
9	25554068	rs2482516	T	C	0.0754415	0.0164619	4.72333e-06	11483	genus.Coprococcus2.id.11302	TRUE	reported	tzdqWM	0.2256	textfile	high	0.00182563	20.9984
20	49266770	rs59936925	T	A	0.117085	0.0233995	9.37545e-07	10931	genus.Coprococcus2.id.11302	TRUE	reported	tzdqWM	0.1004	textfile	high	0.00228528	25.033
1	112139008	rs6677933	T	C	-0.0804405	0.0164216	1.18501e-06	11483	genus.Coprococcus2.id.11302	TRUE	reported	tzdqWM	0.2416	textfile	high	0.00208524	23.9906
14	86833255	rs1958519	A	T	0.0665288	0.0138558	1.57692e-06	11009	genus.Coprococcus2.id.11302	TRUE	reported	tzdqWM	0.4364	textfile	high	0.00208978	23.0503
4	131125786	rs72680320	C	T	-0.0649382	0.013919	2.27115e-06	11009	genus.Coprococcus2.id.11302	TRUE	reported	tzdqWM	0.4135	textfile	high	0.00197323	21.7623
10	129715759	rs35890118	G	A	-0.066536	0.0147661	8.25962e-06	11478	genus.Coprococcus2.id.11302	TRUE	reported	tzdqWM	0.3171	textfile	high	0.00176583	20.3005
9	16806694	rs10121347	G	C	0.0925805	0.0219459	8.31427e-06	11457	genus.Coprococcus2.id.11302	TRUE	reported	tzdqWM	0.0885	textfile	high	0.00155092	17.7933
1	4210455	rs9426473	G	A	0.0727361	0.0161662	6.30687e-06	11486	genus.Coprococcus2.id.11302	TRUE	reported	tzdqWM	0.2793	textfile	high	0.00175935	20.24
19	40032132	rs8100692	C	T	0.0577411	0.0113476	4.16459e-07	15829	genus.Coprococcus3.id.11303	TRUE	reported	Apxk1M	0.4274	textfile	high	0.00163305	25.8885
8	4128340	rs62481985	C	G	-0.0582385	0.0115052	4.1756e-07	15472	genus.Coprococcus3.id.11303	TRUE	reported	Apxk1M	0.4364	textfile	high	0.00165335	25.6197
22	21331556	rs178271	C	T	0.145257	0.0294239	7.81088e-07	10794	genus.Coprococcus3.id.11303	TRUE	reported	Apxk1M	0.0527	textfile	high	0.00225275	24.3665
2	240727657	rs13394391	T	C	-0.0709302	0.0150918	2.20317e-06	15834	genus.Coprococcus3.id.11303	TRUE	reported	Apxk1M	0.16	textfile	high	0.00139311	22.0864
17	26104511	rs11080344	T	C	0.0516921	0.0113054	4.78692e-06	15835	genus.Coprococcus3.id.11303	TRUE	reported	Apxk1M	0.4742	textfile	high	0.00131851	20.9036
1	149998497	rs7521171	A	G	-0.0596434	0.0129279	4.32242e-06	15472	genus.Coprococcus3.id.11303	TRUE	reported	Apxk1M	0.338	textfile	high	0.00137382	21.2822
8	8540070	rs6994742	T	C	0.0551306	0.0123929	7.83609e-06	15834	genus.Coprococcus3.id.11303	TRUE	reported	Apxk1M	0.325	textfile	high	0.00124826	19.7871
17	76343961	rs11077359	C	T	-0.0645443	0.0148833	9.63598e-06	15378	genus.Coprococcus3.id.11303	TRUE	reported	Apxk1M	0.1998	textfile	high	0.00122148	18.8044
7	76357726	rs13247359	A	G	0.051211	0.0113031	7.32611e-06	15833	genus.Coprococcus3.id.11303	TRUE	reported	Apxk1M	0.4801	textfile	high	0.00129481	20.5247
14	99141751	rs4575475	A	G	0.0619514	0.0137787	7.04284e-06	15154	genus.Coprococcus3.id.11303	TRUE	reported	Apxk1M	0.2366	textfile	high	0.00133223	20.2128
9	13799809	rs10810043	G	A	0.0515518	0.0115923	9.27424e-06	15833	genus.Coprococcus3.id.11303	TRUE	reported	Apxk1M	0.3897	textfile	high	0.00124751	19.7739
3	72207794	rs4677103	G	A	0.0977912	0.0197263	9.59557e-07	7983	genus.DefluviitaleaceaeUCG011.id.11287	TRUE	reported	hhc7P1	0.171	textfile	high	0.00306906	24.5696
4	147414743	rs72731813	T	C	-0.147383	0.0293796	4.33116e-07	7767	genus.DefluviitaleaceaeUCG011.id.11287	TRUE	reported	hhc7P1	0.0815	textfile	high	0.00322957	25.1588
7	79734541	rs28696126	T	A	-0.106503	0.0238473	6.62806e-06	7811	genus.DefluviitaleaceaeUCG011.id.11287	TRUE	reported	hhc7P1	0.1918	textfile	high	0.00254701	19.9404
9	8786663	rs112893842	C	T	0.11381	0.0232806	1.44535e-06	8183	genus.DefluviitaleaceaeUCG011.id.11287	TRUE	reported	hhc7P1	0.0974	textfile	high	0.00291203	23.8929
1	85205632	rs9725395	G	A	-0.13834	0.029554	3.51921e-06	8011	genus.DefluviitaleaceaeUCG011.id.11287	TRUE	reported	hhc7P1	0.0875	textfile	high	0.00272765	21.9055
21	41811003	rs55658617	C	T	0.174369	0.0362226	2.15292e-06	6663	genus.DefluviitaleaceaeUCG011.id.11287	TRUE	reported	hhc7P1	0.0696	textfile	high	0.00346579	23.1659
22	24804081	rs9608282	G	T	0.142939	0.0299793	2.52045e-06	7716	genus.DefluviitaleaceaeUCG011.id.11287	TRUE	reported	hhc7P1	0.0656	textfile	high	0.00293758	22.7273
1	118723685	rs1582238	C	T	0.0805036	0.0167257	1.56775e-06	7983	genus.DefluviitaleaceaeUCG011.id.11287	TRUE	reported	hhc7P1	0.3718	textfile	high	0.0028936	23.1609
10	66407366	rs4344384	T	G	0.0715978	0.0156309	4.83238e-06	8180	genus.DefluviitaleaceaeUCG011.id.11287	TRUE	reported	hhc7P1	0.4742	textfile	high	0.00255838	20.9761
4	120741726	rs2892880	A	G	0.0817755	0.0181686	6.82881e-06	8182	genus.DefluviitaleaceaeUCG011.id.11287	TRUE	reported	hhc7P1	0.2604	textfile	high	0.00246984	20.2533
5	139410687	rs6580353	C	T	0.0770979	0.0169735	4.93857e-06	9241	genus.Desulfovibrio.id.3173	TRUE	reported	Jt2FSg	0.2604	textfile	high	0.00222768	20.6275
14	97116904	rs11160353	A	T	-0.0691756	0.0147285	2.70303e-06	9234	genus.Desulfovibrio.id.3173	TRUE	reported	Jt2FSg	0.508	textfile	high	0.00238321	22.0543
8	105462047	rs2853179	T	C	0.0811971	0.0174234	2.42439e-06	8949	genus.Desulfovibrio.id.3173	TRUE	reported	Jt2FSg	0.2485	textfile	high	0.00242095	21.7128
2	198089911	rs16863365	G	A	0.109402	0.0226964	1.7945e-06	8776	genus.Desulfovibrio.id.3173	TRUE	reported	Jt2FSg	0.1173	textfile	high	0.00264056	23.2296
1	68664315	rs12031543	C	T	-0.127185	0.0281887	6.54764e-06	8855	genus.Desulfovibrio.id.3173	TRUE	reported	Jt2FSg	0.0755	textfile	high	0.00229369	20.3527
3	67478973	rs13066142	A	G	0.119141	0.0250891	3.78665e-06	9241	genus.Desulfovibrio.id.3173	TRUE	reported	Jt2FSg	0.0934	textfile	high	0.0024343	22.5453
14	90986846	rs1294544	C	A	0.0688782	0.0153635	7.77587e-06	9241	genus.Desulfovibrio.id.3173	TRUE	reported	Jt2FSg	0.3569	textfile	high	0.00217031	20.0951
13	64264446	rs2590913	A	G	0.154496	0.0339396	6.65421e-06	7225	genus.Desulfovibrio.id.3173	TRUE	reported	Jt2FSg	0.0726	textfile	high	0.0028598	20.7156
10	130170270	rs2032031	G	A	-0.0654931	0.0148681	9.14277e-06	9241	genus.Desulfovibrio.id.3173	TRUE	reported	Jt2FSg	0.4732	textfile	high	0.00209532	19.3993
8	57972916	rs72647089	G	T	-0.106594	0.0239337	8.29763e-06	8985	genus.Desulfovibrio.id.3173	TRUE	reported	Jt2FSg	0.1064	textfile	high	0.0022028	19.8314
5	52653978	rs7729080	A	C	-0.070287	0.0157691	9.95869e-06	9241	genus.Desulfovibrio.id.3173	TRUE	reported	Jt2FSg	0.2893	textfile	high	0.00214528	19.8628
18	13447995	rs4797774	A	G	0.212582	0.0470044	5.64315e-06	3476	genus.Desulfovibrio.id.3173	TRUE	reported	Jt2FSg	0.0686	textfile	high	0.00584988	20.4421
8	138295725	rs11166701	A	G	-0.0655301	0.013186	5.50746e-07	11720	genus.Dialister.id.2183	TRUE	reported	Ve2xGD	0.5159	textfile	high	0.00210288	24.6934
11	10967286	rs517089	A	T	0.076227	0.0170411	5.13634e-06	11988	genus.Dialister.id.2183	TRUE	reported	Ve2xGD	0.169	textfile	high	0.00166629	20.0055
10	23199653	rs4747450	A	C	0.0668509	0.0147685	5.83729e-06	11987	genus.Dialister.id.2183	TRUE	reported	Ve2xGD	0.2664	textfile	high	0.00170642	20.4864
16	9336862	rs2314294	C	T	0.0865932	0.0193719	8.07899e-06	11339	genus.Dialister.id.2183	TRUE	reported	Ve2xGD	0.1183	textfile	high	0.00175907	19.9778
11	92267129	rs4753063	A	G	-0.0596297	0.0130052	4.85684e-06	11989	genus.Dialister.id.2183	TRUE	reported	Ve2xGD	0.4414	textfile	high	0.00175044	21.0194
7	150890034	rs2435610	C	A	0.0647131	0.0143314	5.93269e-06	11984	genus.Dialister.id.2183	TRUE	reported	Ve2xGD	0.2604	textfile	high	0.0016985	20.3861
4	23294359	rs10938938	A	G	-0.0773514	0.0170915	7.37063e-06	11401	genus.Dialister.id.2183	TRUE	reported	Ve2xGD	0.1938	textfile	high	0.00179331	20.4786
14	102458052	rs10138457	C	T	-0.113054	0.0261933	7.88122e-06	10968	genus.Dialister.id.2183	TRUE	reported	Ve2xGD	0.0716	textfile	high	0.00169561	18.6257
15	32955095	rs11071887	C	T	0.0662403	0.0146315	5.91407e-06	11989	genus.Dialister.id.2183	TRUE	reported	Ve2xGD	0.2634	textfile	high	0.00170664	20.4925
3	45809449	rs764177	A	C	-0.0601454	0.0135366	9.60772e-06	11988	genus.Dialister.id.2183	TRUE	reported	Ve2xGD	0.338	textfile	high	0.00164409	19.7385
9	25447080	rs76680460	A	G	-0.161296	0.0364332	8.19213e-06	7176	genus.Dialister.id.2183	TRUE	reported	Ve2xGD	0.0477	textfile	high	0.00272387	19.5944
1	172809633	rs75416973	G	A	0.0727223	0.016451	9.46091e-06	11402	genus.Dialister.id.2183	TRUE	reported	Ve2xGD	0.2256	textfile	high	0.00171091	19.5378
11	8729057	rs3752849	A	G	0.163846	0.036608	7.68057e-06	5322	genus.Dorea.id.1997	TRUE	reported	0lCc7I	0.0328	textfile	high	0.00374984	20.0242
3	6826520	rs345219	G	T	-0.0497368	0.0112621	8.8006e-06	17215	genus.Dorea.id.1997	TRUE	reported	0lCc7I	0.3757	textfile	high	0.00113167	19.5015
9	106815466	rs62583469	A	T	-0.0634136	0.0142227	5.77508e-06	16819	genus.Dorea.id.1997	TRUE	reported	0lCc7I	0.1988	textfile	high	0.00118056	19.8769
6	74605806	rs3005511	G	A	0.0516127	0.0112852	5.28702e-06	17610	genus.Dorea.id.1997	TRUE	reported	0lCc7I	0.336	textfile	high	0.00118636	20.9143
4	60992340	rs1899291	T	C	0.0697217	0.0150285	4.56686e-06	17609	genus.Dorea.id.1997	TRUE	reported	0lCc7I	0.1282	textfile	high	0.00122079	21.5208
7	154978183	rs12537781	C	T	-0.055544	0.0125223	9.15137e-06	17608	genus.Dorea.id.1997	TRUE	reported	0lCc7I	0.2296	textfile	high	0.00111612	19.6724
6	116078810	rs12216169	A	T	0.0881722	0.0193683	5.33123e-06	16086	genus.Dorea.id.1997	TRUE	reported	0lCc7I	0.0835	textfile	high	0.00128669	20.7217
8	127905865	rs13279148	A	G	0.0715309	0.0150878	2.25283e-06	17605	genus.Dorea.id.1997	TRUE	reported	0lCc7I	0.166	textfile	high	0.00127511	22.4744
8	15768657	rs62503162	G	A	-0.0974091	0.0194379	7.46605e-07	16210	genus.Dorea.id.1997	TRUE	reported	0lCc7I	0.0875	textfile	high	0.00154684	25.11
6	25078050	rs73729431	T	C	-0.13745	0.0299983	3.1674e-06	9596	genus.Dorea.id.1997	TRUE	reported	0lCc7I	0.0606	textfile	high	0.00218302	20.9897
17	70733523	rs4793307	T	C	0.0574165	0.0122472	4.0069e-06	17600	genus.Dorea.id.1997	TRUE	reported	0lCc7I	0.2455	textfile	high	0.00124723	21.9762
16	81803497	rs11150408	G	T	0.0488254	0.0109063	7.05777e-06	17215	genus.Dorea.id.1997	TRUE	reported	0lCc7I	0.4453	textfile	high	0.00116284	20.0393
1	9136139	rs112205261	C	T	-0.188618	0.0403613	3.34648e-06	5036	genus.Eggerthella.id.819	TRUE	reported	phJBr0	0.0577	textfile	high	0.00431788	21.8305
2	45453805	rs3851328	G	T	-0.107774	0.0236527	4.17589e-06	5147	genus.Eggerthella.id.819	TRUE	reported	phJBr0	0.2664	textfile	high	0.0040176	20.754
7	38335954	rs2240838	G	A	0.0980582	0.0197653	7.36205e-07	5147	genus.Eggerthella.id.819	TRUE	reported	phJBr0	0.502	textfile	high	0.00475922	24.6033
21	29778032	rs2223081	A	G	0.102572	0.0221108	3.88889e-06	5147	genus.Eggerthella.id.819	TRUE	reported	phJBr0	0.2922	textfile	high	0.00416372	21.5119
17	17098213	rs4985746	A	G	0.110522	0.0247653	5.71461e-06	4906	genus.Eggerthella.id.819	TRUE	reported	phJBr0	0.1789	textfile	high	0.00404322	19.9084
11	102461599	rs1784446	A	G	0.0907728	0.0198096	5.23136e-06	5147	genus.Eggerthella.id.819	TRUE	reported	phJBr0	0.4423	textfile	high	0.00406292	20.989
20	55647869	rs76663501	T	C	0.175349	0.0378576	4.82574e-06	4814	genus.Eggerthella.id.819	TRUE	reported	phJBr0	0.0815	textfile	high	0.00443674	21.4448
2	141337454	rs6430926	T	C	0.0879736	0.0197127	8.37122e-06	5147	genus.Eggerthella.id.819	TRUE	reported	phJBr0	0.5139	textfile	high	0.0038546	19.9087
4	70483957	rs2877457	A	G	-0.093486	0.0210208	9.02708e-06	5083	genus.Eggerthella.id.819	TRUE	reported	phJBr0	0.8678	textfile	high	0.00387606	19.7709
3	20807454	rs13070736	C	A	-0.121331	0.0272024	7.61915e-06	5147	genus.Eggerthella.id.819	TRUE	reported	phJBr0	0.1571	textfile	high	0.00385035	19.8866
15	65691324	rs67490567	C	T	0.108495	0.0245457	8.94216e-06	5083	genus.Eggerthella.id.819	TRUE	reported	phJBr0	0.1978	textfile	high	0.00382895	19.5297
8	50822676	rs3812426	A	G	0.106447	0.0224159	2.71687e-06	5583	genus.Eisenbergiella.id.11304	TRUE	reported	Exduev	0.2078	textfile	high	0.0040229	22.5425
15	53375201	rs1508033	C	A	0.091546	0.0195787	3.22889e-06	5580	genus.Eisenbergiella.id.11304	TRUE	reported	Exduev	0.3499	textfile	high	0.00390284	21.8553
11	124764527	rs12278566	A	T	-0.121065	0.0251658	1.65001e-06	5582	genus.Eisenbergiella.id.11304	TRUE	reported	Exduev	0.175	textfile	high	0.00412883	23.1344
15	36178565	rs2683098	T	C	0.107319	0.022515	2.2375e-06	5582	genus.Eisenbergiella.id.11304	TRUE	reported	Exduev	0.2237	textfile	high	0.00405372	22.7118
17	53367641	rs11079158	C	T	0.100627	0.022546	7.34849e-06	5582	genus.Eisenbergiella.id.11304	TRUE	reported	Exduev	0.2197	textfile	high	0.0035559	19.9128
10	109417101	rs12257723	C	A	-0.0952742	0.0211569	8.85121e-06	5582	genus.Eisenbergiella.id.11304	TRUE	reported	Exduev	0.339	textfile	high	0.00361978	20.2717
8	55330814	rs13258851	G	A	0.137001	0.0302124	7.74648e-06	5583	genus.Eisenbergiella.id.11304	TRUE	reported	Exduev	0.0855	textfile	high	0.00366957	20.5553
2	19973210	rs12710729	A	C	0.0893384	0.0199069	9.8441e-06	5583	genus.Eisenbergiella.id.11304	TRUE	reported	Exduev	0.3708	textfile	high	0.00359448	20.1332
21	21610254	rs4462860	A	G	0.0939071	0.0201104	4.16221e-06	5460	genus.Eisenbergiella.id.11304	TRUE	reported	Exduev	0.3439	textfile	high	0.00397769	21.7969
11	24001840	rs11027642	T	C	0.129006	0.0284844	4.91871e-06	5583	genus.Eisenbergiella.id.11304	TRUE	reported	Exduev	0.1243	textfile	high	0.00366052	20.5044
4	189060431	rs11938607	C	T	0.0978125	0.0216636	8.2182e-06	5583	genus.Eisenbergiella.id.11304	TRUE	reported	Exduev	0.2634	textfile	high	0.00363813	20.3786
3	111419486	rs1553971	G	T	0.120965	0.0263054	5.26837e-06	5583	genus.Eisenbergiella.id.11304	TRUE	reported	Exduev	0.161	textfile	high	0.00377325	21.1383
4	127336602	rs11098863	A	T	-0.0966008	0.0162677	3.05646e-09	7524	genus.Enterorhabdus.id.820	TRUE	reported	uOfkMG	0.4821	textfile	high	0.00466477	35.2528
10	20280612	rs7923280	T	A	0.0860019	0.0169148	5.23856e-07	7524	genus.Enterorhabdus.id.820	TRUE	reported	uOfkMG	0.3946	textfile	high	0.00342407	25.8443
19	35863028	rs424715	C	T	0.0818743	0.0174855	4.4088e-06	7524	genus.Enterorhabdus.id.820	TRUE	reported	uOfkMG	0.5537	textfile	high	0.00290555	21.9192
2	19611953	rs114731706	G	T	0.182308	0.0382298	2.17342e-06	5956	genus.Enterorhabdus.id.820	TRUE	reported	uOfkMG	0.0835	textfile	high	0.00380363	22.7333
11	62174193	rs3017103	G	A	0.0980897	0.0208995	2.94044e-06	7524	genus.Enterorhabdus.id.820	TRUE	reported	uOfkMG	0.1899	textfile	high	0.00291916	22.0222
12	69515102	rs73331712	C	T	0.26199	0.055123	4.84923e-06	3109	genus.Enterorhabdus.id.820	TRUE	reported	uOfkMG	0.0427	textfile	high	0.00721335	22.5747
2	236439879	rs77655283	A	G	0.132988	0.0298306	5.88042e-06	7494	genus.Enterorhabdus.id.820	TRUE	reported	uOfkMG	0.0686	textfile	high	0.00264506	19.8694
6	37567189	rs9470637	T	A	-0.0755513	0.0166263	5.69624e-06	7524	genus.Enterorhabdus.id.820	TRUE	reported	uOfkMG	0.4026	textfile	high	0.00273687	20.6432
8	113109756	rs10098492	C	T	0.132323	0.0293688	6.40572e-06	7361	genus.Enterorhabdus.id.820	TRUE	reported	uOfkMG	0.0905	textfile	high	0.00275021	20.2946
7	89709883	rs2051957	T	C	0.0843291	0.0189864	8.89859e-06	7524	genus.Enterorhabdus.id.820	TRUE	reported	uOfkMG	0.2346	textfile	high	0.00261507	19.7221
17	10177708	rs7221249	G	A	0.0839861	0.0142741	4.30951e-09	9781	genus.Erysipelatoclostridium.id.11381	TRUE	reported	jbGawq	0.5467	textfile	high	0.00352693	34.6119
1	42333631	rs710230	C	T	0.143381	0.0281514	6.3312e-07	9016	genus.Erysipelatoclostridium.id.11381	TRUE	reported	jbGawq	0.0865	textfile	high	0.00286895	25.9352
4	25446787	rs4697572	G	A	-0.0810636	0.0163308	7.5935e-07	9779	genus.Erysipelatoclostridium.id.11381	TRUE	reported	jbGawq	0.2455	textfile	high	0.00251333	24.6347
5	77815056	rs17804233	C	T	-0.0662914	0.0144203	4.58605e-06	9783	genus.Erysipelatoclostridium.id.11381	TRUE	reported	jbGawq	0.4821	textfile	high	0.00215554	21.1289
11	121876913	rs58236560	T	G	-0.111157	0.0234426	2.1612e-06	9368	genus.Erysipelatoclostridium.id.11381	TRUE	reported	jbGawq	0.1372	textfile	high	0.00239428	22.4786
9	90586043	rs622418	G	A	-0.0668051	0.0143224	3.68156e-06	9783	genus.Erysipelatoclostridium.id.11381	TRUE	reported	jbGawq	0.5109	textfile	high	0.00221895	21.7518
5	34892042	rs340991	G	A	-0.0740482	0.0158891	3.74942e-06	9781	genus.Erysipelatoclostridium.id.11381	TRUE	reported	jbGawq	0.2982	textfile	high	0.00221555	21.714
2	34595533	rs1434153	A	G	-0.0684526	0.0152443	6.85295e-06	9662	genus.Erysipelatoclostridium.id.11381	TRUE	reported	jbGawq	0.3211	textfile	high	0.00208253	20.1592
8	38780606	rs6474512	C	A	0.067015	0.0143201	3.01546e-06	9783	genus.Erysipelatoclostridium.id.11381	TRUE	reported	jbGawq	0.4513	textfile	high	0.0022336	21.8958
13	46372065	rs9590927	A	G	-0.0646003	0.0143479	6.39042e-06	9782	genus.Erysipelatoclostridium.id.11381	TRUE	reported	jbGawq	0.494	textfile	high	0.00206806	20.2675
1	167818597	rs61806970	T	C	0.142548	0.0320688	9.0941e-06	8644	genus.Erysipelatoclostridium.id.11381	TRUE	reported	jbGawq	0.0646	textfile	high	0.00228061	19.754
19	55857777	rs45480394	G	T	-0.0687134	0.0151835	7.66155e-06	9604	genus.Erysipelatoclostridium.id.11381	TRUE	reported	jbGawq	0.3618	textfile	high	0.00212794	20.4761
11	36871523	rs2901723	A	C	0.0641339	0.0144295	8.79469e-06	9662	genus.Erysipelatoclostridium.id.11381	TRUE	reported	jbGawq	0.503	textfile	high	0.00204043	19.7508
17	71411325	rs34528142	G	C	-0.0875551	0.0195556	6.12704e-06	9604	genus.Erysipelatoclostridium.id.11381	TRUE	reported	jbGawq	0.171	textfile	high	0.00208287	20.0414
10	36394609	rs16936671	T	C	-0.0968026	0.0217883	6.04309e-06	9488	genus.Erysipelatoclostridium.id.11381	TRUE	reported	jbGawq	0.1362	textfile	high	0.00207611	19.735
6	24292185	rs3804326	G	A	0.14147	0.0336352	9.85273e-06	7028	genus.Erysipelatoclostridium.id.11381	TRUE	reported	jbGawq	0.0676	textfile	high	0.00251083	17.6855
15	86522244	rs76502207	C	T	0.144844	0.0289929	6.41121e-07	10740	genus.ErysipelotrichaceaeUCG003.id.11384	TRUE	reported	IqnaM4	0.0905	textfile	high	0.00231848	24.9537
10	125628540	rs28568391	G	A	-0.0583911	0.0118741	6.41953e-07	14544	genus.ErysipelotrichaceaeUCG003.id.11384	TRUE	reported	IqnaM4	0.4493	textfile	high	0.00165993	24.1788
8	91660344	rs11994308	T	C	0.115417	0.0242503	1.32563e-06	13558	genus.ErysipelotrichaceaeUCG003.id.11384	TRUE	reported	IqnaM4	0.0696	textfile	high	0.00166797	22.6488
18	43072987	rs2302840	C	T	-0.0871966	0.017687	1.29329e-06	14897	genus.ErysipelotrichaceaeUCG003.id.11384	TRUE	reported	IqnaM4	0.1352	textfile	high	0.00162885	24.3013
18	46614602	rs10164067	G	T	-0.10326	0.0212405	1.13086e-06	14427	genus.ErysipelotrichaceaeUCG003.id.11384	TRUE	reported	IqnaM4	0.0746	textfile	high	0.00163549	23.6306
16	4076830	rs8053479	G	A	-0.0838212	0.0186509	5.83413e-06	13813	genus.ErysipelotrichaceaeUCG003.id.11384	TRUE	reported	IqnaM4	0.1412	textfile	high	0.00146011	20.195
6	24220160	rs62403464	C	T	-0.0731743	0.0156516	3.43738e-06	14899	genus.ErysipelotrichaceaeUCG003.id.11384	TRUE	reported	IqnaM4	0.164	textfile	high	0.0014649	21.8546
7	33684926	rs17798136	A	G	0.158818	0.0347674	3.23598e-06	7421	genus.ErysipelotrichaceaeUCG003.id.11384	TRUE	reported	IqnaM4	0.0616	textfile	high	0.00280395	20.861
19	57828980	rs11666127	G	A	-0.0719187	0.0161371	7.90414e-06	13813	genus.ErysipelotrichaceaeUCG003.id.11384	TRUE	reported	IqnaM4	0.171	textfile	high	0.0014359	19.8597
4	113256737	rs59068084	G	T	0.0564772	0.0120224	3.11742e-06	14544	genus.ErysipelotrichaceaeUCG003.id.11384	TRUE	reported	IqnaM4	0.4215	textfile	high	0.00151504	22.0651
7	20554814	rs73074432	T	C	0.072154	0.0164378	9.9902e-06	14217	genus.ErysipelotrichaceaeUCG003.id.11384	TRUE	reported	IqnaM4	0.166	textfile	high	0.00135344	19.2652
6	18213637	rs214586	C	T	-0.106455	0.024038	8.50147e-06	13505	genus.ErysipelotrichaceaeUCG003.id.11384	TRUE	reported	IqnaM4	0.0676	textfile	high	0.00145013	19.6095
11	7765096	rs4758231	T	G	-0.0551754	0.0122047	6.54912e-06	14890	genus.ErysipelotrichaceaeUCG003.id.11384	TRUE	reported	IqnaM4	0.3499	textfile	high	0.00137072	20.4353
16	80167277	rs74988980	A	G	-0.133141	0.0348574	8.64276e-06	5944	genus.ErysipelotrichaceaeUCG003.id.11384	TRUE	reported	IqnaM4	0.0437	textfile	high	0.00244845	14.5844
2	175403951	rs75949021	C	T	-0.169667	0.0374238	3.57507e-06	6721	genus.ErysipelotrichaceaeUCG003.id.11384	TRUE	reported	IqnaM4	0.0457	textfile	high	0.00304887	20.548
5	32345671	rs6875357	T	C	0.165673	0.0353831	6.69637e-06	7034	genus.ErysipelotrichaceaeUCG003.id.11384	TRUE	reported	IqnaM4	0.0467	textfile	high	0.00310713	21.9175
14	47935928	rs79396538	G	C	0.0848148	0.0191146	8.63479e-06	13750	genus.ErysipelotrichaceaeUCG003.id.11384	TRUE	reported	IqnaM4	0.1034	textfile	high	0.00142984	19.6855
10	873148	rs12251396	G	A	-0.0705399	0.0158766	9.51839e-06	14211	genus.ErysipelotrichaceaeUCG003.id.11384	TRUE	reported	IqnaM4	0.1938	textfile	high	0.00138716	19.7376
7	140678199	rs113513883	G	A	0.172283	0.038041	5.27716e-06	6280	genus.Escherichia.Shigella.id.3504	TRUE	reported	u8ICyQ	0.0577	textfile	high	0.00325541	20.5042
7	31136897	rs2267739	C	G	0.115505	0.0237628	1.42478e-06	11853	genus.Escherichia.Shigella.id.3504	TRUE	reported	u8ICyQ	0.0855	textfile	high	0.00198938	23.6231
11	134774845	rs1154904	G	A	-0.0613376	0.0130644	3.03751e-06	12002	genus.Escherichia.Shigella.id.3504	TRUE	reported	u8ICyQ	0.4642	textfile	high	0.00183325	22.0395
21	39324484	rs73208162	G	A	-0.119296	0.024839	2.19391e-06	11073	genus.Escherichia.Shigella.id.3504	TRUE	reported	u8ICyQ	0.0586	textfile	high	0.0020788	23.0623
17	14173290	rs7502686	C	G	-0.136384	0.0302576	5.90386e-06	9990	genus.Escherichia.Shigella.id.3504	TRUE	reported	u8ICyQ	0.0626	textfile	high	0.00202958	20.3127
2	236515155	rs57024273	C	T	0.0626172	0.0139919	9.70464e-06	11853	genus.Escherichia.Shigella.id.3504	TRUE	reported	u8ICyQ	0.3181	textfile	high	0.00168684	20.0246
13	23253392	rs113127095	G	A	0.151009	0.0323434	3.33349e-06	8433	genus.Escherichia.Shigella.id.3504	TRUE	reported	u8ICyQ	0.0517	textfile	high	0.00257829	21.7938
10	69394914	rs117092367	T	A	0.117362	0.0264533	9.65021e-06	10304	genus.Escherichia.Shigella.id.3504	TRUE	reported	u8ICyQ	0.0885	textfile	high	0.0019066	19.6793
16	3750623	rs112767262	C	T	0.0732963	0.0163589	8.20636e-06	11771	genus.Escherichia.Shigella.id.3504	TRUE	reported	u8ICyQ	0.1958	textfile	high	0.00170257	20.0717
3	3173016	rs11706043	A	T	0.075657	0.0164155	5.87272e-06	12001	genus.Escherichia.Shigella.id.3504	TRUE	reported	u8ICyQ	0.1571	textfile	high	0.00176687	21.2381
9	136179347	rs592299	C	T	-0.0592004	0.0129486	4.76927e-06	11995	genus.Escherichia.Shigella.id.3504	TRUE	reported	u8ICyQ	0.4682	textfile	high	0.00173958	20.8992
7	128054100	rs4731451	A	G	-0.0609885	0.0135157	7.4731e-06	12001	genus.Escherichia.Shigella.id.3504	TRUE	reported	u8ICyQ	0.3718	textfile	high	0.00169381	20.3585
16	77711641	rs35555519	G	C	0.101976	0.0222883	4.92332e-06	12002	genus.Escherichia.Shigella.id.3504	TRUE	reported	u8ICyQ	0.1143	textfile	high	0.00174113	20.93
5	79863544	rs118526	A	C	-0.0594401	0.013598	7.99566e-06	11853	genus.Escherichia.Shigella.id.3504	TRUE	reported	u8ICyQ	0.3926	textfile	high	0.00160946	19.1045
1	48961903	rs2798105	G	A	-0.100851	0.0222045	8.24501e-06	11296	genus.Escherichia.Shigella.id.3504	TRUE	reported	u8ICyQ	0.1183	textfile	high	0.00182289	20.6253
12	83502773	rs12320842	G	C	0.094833	0.0163962	7.56951e-09	17638	genus.Faecalibacterium.id.2057	TRUE	reported	AaKbtc	0.1322	textfile	high	0.00189304	33.4489
6	131587157	rs6910935	G	A	0.134864	0.0277032	1.37848e-06	12640	genus.Faecalibacterium.id.2057	TRUE	reported	AaKbtc	0.0537	textfile	high	0.00187142	23.6954
14	64044097	rs1271565	T	C	-0.0576251	0.0119649	1.30169e-06	17638	genus.Faecalibacterium.id.2057	TRUE	reported	AaKbtc	0.2724	textfile	high	0.00131336	23.1929
1	245267339	rs10927394	T	G	-0.232262	0.0512364	7.01885e-06	3495	genus.Faecalibacterium.id.2057	TRUE	reported	AaKbtc	0.0268	textfile	high	0.00584529	20.5376
16	6099863	rs75499067	T	C	0.227585	0.0465522	1.76448e-06	4526	genus.Faecalibacterium.id.2057	TRUE	reported	AaKbtc	0.0636	textfile	high	0.00525295	23.8899
13	53567017	rs9536330	C	T	-0.048317	0.010797	5.33258e-06	18082	genus.Faecalibacterium.id.2057	TRUE	reported	AaKbtc	0.4085	textfile	high	0.00110628	20.0237
15	47404021	rs28376661	G	C	0.0504817	0.0109368	3.66454e-06	18087	genus.Faecalibacterium.id.2057	TRUE	reported	AaKbtc	0.3738	textfile	high	0.00117655	21.303
2	37125235	rs114946999	T	C	-0.0861565	0.01896	5.69574e-06	15673	genus.Faecalibacterium.id.2057	TRUE	reported	AaKbtc	0.0984	textfile	high	0.00131575	20.6463
1	111036827	rs79656633	C	T	0.145631	0.0323019	8.13557e-06	9080	genus.Faecalibacterium.id.2057	TRUE	reported	AaKbtc	0.1054	textfile	high	0.00223354	20.3215
10	128614990	rs61875484	G	C	0.0817953	0.018369	9.18015e-06	16718	genus.Faecalibacterium.id.2057	TRUE	reported	AaKbtc	0.0905	textfile	high	0.00118464	19.8259
1	14201546	rs12753492	C	A	0.0641305	0.0149933	8.80273e-06	17525	genus.Faecalibacterium.id.2057	TRUE	reported	AaKbtc	0.1491	textfile	high	0.00104285	18.2929
21	39027901	rs2835874	C	T	-0.0866356	0.0196496	7.54405e-06	17567	genus.Faecalibacterium.id.2057	TRUE	reported	AaKbtc	0.0696	textfile	high	0.00110537	19.4374
8	38593645	rs11776390	C	T	-0.078354	0.017183	6.39675e-06	16718	genus.Faecalibacterium.id.2057	TRUE	reported	AaKbtc	0.0895	textfile	high	0.00124222	20.7907
20	4618639	rs62200412	T	C	-0.0800851	0.0163834	5.80219e-07	13661	genus.FamilyXIIIAD3011group.id.11293	TRUE	reported	vf1tOc	0.171	textfile	high	0.00174603	23.8908
3	3556826	rs9852893	G	C	0.0657834	0.0129056	3.87539e-07	14184	genus.FamilyXIIIAD3011group.id.11293	TRUE	reported	vf1tOc	0.2565	textfile	high	0.00182844	25.9785
7	28603985	rs17156849	A	G	-0.112891	0.0245292	4.19171e-06	13352	genus.FamilyXIIIAD3011group.id.11293	TRUE	reported	vf1tOc	0.0626	textfile	high	0.00158385	21.178
1	240694163	rs16840310	G	A	-0.0608052	0.0122149	6.75113e-07	14201	genus.FamilyXIIIAD3011group.id.11293	TRUE	reported	vf1tOc	0.3718	textfile	high	0.00174191	24.7765
1	192019835	rs72730932	A	C	-0.0899559	0.0177107	6.88766e-07	13102	genus.FamilyXIIIAD3011group.id.11293	TRUE	reported	vf1tOc	0.164	textfile	high	0.00196516	25.7943
15	58683697	rs16940167	T	C	0.0732552	0.0159898	3.90837e-06	14201	genus.FamilyXIIIAD3011group.id.11293	TRUE	reported	vf1tOc	0.169	textfile	high	0.00147581	20.986
16	16006242	rs62029761	G	A	0.128753	0.0276002	3.89083e-06	9655	genus.FamilyXIIIAD3011group.id.11293	TRUE	reported	vf1tOc	0.0676	textfile	high	0.00224885	21.757
4	38917830	rs11736617	A	G	-0.0759493	0.0172101	9.02048e-06	13778	genus.FamilyXIIIAD3011group.id.11293	TRUE	reported	vf1tOc	0.1203	textfile	high	0.00141151	19.4724
12	18127597	rs12812672	C	T	-0.096065	0.020828	2.55807e-06	13565	genus.FamilyXIIIAD3011group.id.11293	TRUE	reported	vf1tOc	0.0736	textfile	high	0.00156579	21.2701
6	32695336	rs9276029	G	A	-0.0811384	0.0185669	8.92766e-06	13566	genus.FamilyXIIIAD3011group.id.11293	TRUE	reported	vf1tOc	0.168	textfile	high	0.00140577	19.0947
15	40047706	rs12911842	T	A	-0.0811976	0.0183335	6.90824e-06	14125	genus.FamilyXIIIAD3011group.id.11293	TRUE	reported	vf1tOc	0.1243	textfile	high	0.00138676	19.6125
5	14159925	rs149302	C	T	-0.0645635	0.0143225	7.4818e-06	14192	genus.FamilyXIIIAD3011group.id.11293	TRUE	reported	vf1tOc	0.2127	textfile	high	0.00142979	20.3178
3	29811865	rs9837139	G	A	0.10752	0.0240482	8.70808e-06	13527	genus.FamilyXIIIAD3011group.id.11293	TRUE	reported	vf1tOc	0.0815	textfile	high	0.00147562	19.9872
9	136678954	rs739451	T	C	0.0649589	0.0147534	7.8781e-06	14197	genus.FamilyXIIIAD3011group.id.11293	TRUE	reported	vf1tOc	0.1759	textfile	high	0.00136365	19.3834
2	74195551	rs11126423	T	C	0.0904399	0.0196301	5.91249e-06	13735	genus.FamilyXIIIAD3011group.id.11293	TRUE	reported	vf1tOc	0.1133	textfile	high	0.00154303	21.2232
3	188224096	rs1426266	C	T	-0.0665521	0.0137151	1.24935e-06	12751	genus.FamilyXIIIUCG001.id.11294	TRUE	reported	koe9Zf	0.2962	textfile	high	0.00184324	23.5429
1	85228325	rs12049454	C	T	-0.0647298	0.0134065	1.17378e-06	12748	genus.FamilyXIIIUCG001.id.11294	TRUE	reported	koe9Zf	0.3012	textfile	high	0.00182532	23.3081
1	183503664	rs3842897	A	G	-0.112639	0.0242751	5.19705e-06	12407	genus.FamilyXIIIUCG001.id.11294	TRUE	reported	koe9Zf	0.0646	textfile	high	0.00173236	21.5272
15	25151194	rs116979587	A	T	-0.121679	0.0260821	3.04638e-06	11989	genus.FamilyXIIIUCG001.id.11294	TRUE	reported	koe9Zf	0.0706	textfile	high	0.00181207	21.7608
6	76598635	rs62414802	T	C	-0.0611904	0.013457	4.29181e-06	12750	genus.FamilyXIIIUCG001.id.11294	TRUE	reported	koe9Zf	0.2982	textfile	high	0.00161904	20.673
21	45153079	rs2276529	G	C	-0.0759406	0.0165099	5.35677e-06	12748	genus.FamilyXIIIUCG001.id.11294	TRUE	reported	koe9Zf	0.1859	textfile	high	0.0016569	21.1539
17	33761027	rs112362903	G	A	-0.149047	0.0333271	7.8777e-06	8579	genus.FamilyXIIIUCG001.id.11294	TRUE	reported	koe9Zf	0.0427	textfile	high	0.00232596	19.9963
17	78223817	rs8076666	G	A	0.088655	0.0198094	8.0183e-06	12265	genus.FamilyXIIIUCG001.id.11294	TRUE	reported	koe9Zf	0.1362	textfile	high	0.00163037	20.0259
11	94681786	rs7119679	A	G	-0.0809085	0.0174782	3.52494e-06	12445	genus.FamilyXIIIUCG001.id.11294	TRUE	reported	koe9Zf	0.1501	textfile	high	0.00171891	21.4252
3	45479090	rs76463770	G	A	0.19313	0.0419866	3.77476e-06	5651	genus.FamilyXIIIUCG001.id.11294	TRUE	reported	koe9Zf	0.0517	textfile	high	0.00373017	21.1506
11	44849689	rs34066017	G	A	0.0764294	0.0159789	1.52086e-06	10705	genus.Flavonifractor.id.2059	TRUE	reported	9BEoKQ	0.2455	textfile	high	0.00213261	22.8741
1	77887835	rs12030302	G	A	-0.0692276	0.0137467	5.6084e-07	10805	genus.Flavonifractor.id.2059	TRUE	reported	9BEoKQ	0.4911	textfile	high	0.00234163	25.356
10	32381186	rs806808	C	T	0.0667272	0.0136557	1.17972e-06	10801	genus.Flavonifractor.id.2059	TRUE	reported	9BEoKQ	0.4761	textfile	high	0.00220573	23.8723
1	237351354	rs11811696	C	T	-0.116063	0.0241012	2.07346e-06	10221	genus.Flavonifractor.id.2059	TRUE	reported	9BEoKQ	0.1103	textfile	high	0.00226377	23.1859
16	6696929	rs11642826	C	G	0.14686	0.0325191	6.64895e-06	8151	genus.Flavonifractor.id.2059	TRUE	reported	9BEoKQ	0.0636	textfile	high	0.00249595	20.3904
5	168218403	rs114873521	T	C	-0.130067	0.0294087	7.12522e-06	9156	genus.Flavonifractor.id.2059	TRUE	reported	9BEoKQ	0.0765	textfile	high	0.00213181	19.5563
2	50201547	rs6761463	C	G	-0.083392	0.0184596	8.10902e-06	10805	genus.Flavonifractor.id.2059	TRUE	reported	9BEoKQ	0.165	textfile	high	0.00188521	20.4043
16	96987	rs798674	C	G	0.0637125	0.0141608	7.02229e-06	10583	genus.Flavonifractor.id.2059	TRUE	reported	9BEoKQ	0.4155	textfile	high	0.00190913	20.2391
1	102287083	rs12038887	G	C	0.0942719	0.0211646	9.37203e-06	10583	genus.Flavonifractor.id.2059	TRUE	reported	9BEoKQ	0.1093	textfile	high	0.00187121	19.8364
1	24927625	rs4378146	C	A	-0.0616691	0.0125259	7.20451e-07	17384	genus.Fusicatenibacter.id.11305	TRUE	reported	bLsCqv	0.2416	textfile	high	0.0013924	24.2364
5	29595000	rs62353480	G	A	-0.0701397	0.0145589	1.56768e-06	16119	genus.Fusicatenibacter.id.11305	TRUE	reported	bLsCqv	0.171	textfile	high	0.00143783	23.2069
3	64252803	rs704418	C	T	0.0739124	0.0151073	7.77428e-07	16626	genus.Fusicatenibacter.id.11305	TRUE	reported	bLsCqv	0.1859	textfile	high	0.00143764	23.9337
8	15360718	rs2132128	A	G	-0.0771914	0.0160344	1.07686e-06	17370	genus.Fusicatenibacter.id.11305	TRUE	reported	bLsCqv	0.165	textfile	high	0.00133245	23.1729
18	10370596	rs206581	G	A	-0.0568339	0.0127894	8.95756e-06	17384	genus.Fusicatenibacter.id.11305	TRUE	reported	bLsCqv	0.2087	textfile	high	0.00113467	19.7453
2	226649570	rs62187631	C	T	-0.0710571	0.015924	4.54526e-06	16522	genus.Fusicatenibacter.id.11305	TRUE	reported	bLsCqv	0.1402	textfile	high	0.00120372	19.9094
10	112177119	rs2025938	A	G	-0.0967298	0.0205426	2.98832e-06	15626	genus.Fusicatenibacter.id.11305	TRUE	reported	bLsCqv	0.0765	textfile	high	0.00141693	22.1695
10	125464544	rs7069626	C	T	0.0509014	0.0111381	5.41632e-06	17384	genus.Fusicatenibacter.id.11305	TRUE	reported	bLsCqv	0.34	textfile	high	0.00119996	20.8828
10	120447429	rs3303	C	T	-0.0953657	0.020407	3.93891e-06	16877	genus.Fusicatenibacter.id.11305	TRUE	reported	bLsCqv	0.0765	textfile	high	0.00129232	21.8361
9	130371107	rs2039204	A	T	-0.0497415	0.0107941	3.94178e-06	17383	genus.Fusicatenibacter.id.11305	TRUE	reported	bLsCqv	0.4314	textfile	high	0.00122013	21.233
15	88353215	rs8028026	G	A	-0.0792146	0.0180505	8.0633e-06	16522	genus.Fusicatenibacter.id.11305	TRUE	reported	bLsCqv	0.0915	textfile	high	0.0011643	19.2566
17	70721782	rs1864685	C	A	-0.0494799	0.0108105	4.96161e-06	17374	genus.Fusicatenibacter.id.11305	TRUE	reported	bLsCqv	0.4652	textfile	high	0.00120433	20.9468
2	5532793	rs792108	C	T	-0.0508345	0.0113843	8.49535e-06	16978	genus.Fusicatenibacter.id.11305	TRUE	reported	bLsCqv	0.3539	textfile	high	0.00117302	19.9366
16	73821805	rs8063430	C	T	-0.104026	0.022217	4.9289e-06	15552	genus.Fusicatenibacter.id.11305	TRUE	reported	bLsCqv	0.0596	textfile	high	0.00140773	21.9211
7	148856720	rs60254196	G	A	-0.0492427	0.0109365	5.46739e-06	16978	genus.Fusicatenibacter.id.11305	TRUE	reported	bLsCqv	0.5408	textfile	high	0.00119268	20.2711
17	70697344	rs9905659	A	G	-0.061617	0.0136576	7.30993e-06	17384	genus.Fusicatenibacter.id.11305	TRUE	reported	bLsCqv	0.1879	textfile	high	0.00116949	20.3518
20	25257001	rs6515626	A	G	0.141575	0.0313559	7.28654e-06	7796	genus.Fusicatenibacter.id.11305	TRUE	reported	bLsCqv	0.0616	textfile	high	0.00260813	20.3809
21	42681392	rs10439674	G	A	-0.0572129	0.0130007	7.68485e-06	17381	genus.Fusicatenibacter.id.11305	TRUE	reported	bLsCqv	0.2018	textfile	high	0.00111301	19.3645
20	55937366	rs167879	T	C	-0.0659543	0.0148763	5.86893e-06	16542	genus.Fusicatenibacter.id.11305	TRUE	reported	bLsCqv	0.167	textfile	high	0.00118685	19.6538
12	58658311	rs73103914	G	A	-0.0597324	0.0134458	8.29563e-06	17384	genus.Fusicatenibacter.id.11305	TRUE	reported	bLsCqv	0.1779	textfile	high	0.00113398	19.7333
3	187450354	rs76287110	T	A	-0.242965	0.0466177	1.67486e-07	3483	genus.Gordonibacter.id.821	TRUE	reported	L4pCMK	0.0706	textfile	high	0.00773851	27.1479
12	29024534	rs7294633	T	C	0.12867	0.0249946	3.43763e-07	3723	genus.Gordonibacter.id.821	TRUE	reported	L4pCMK	0.3509	textfile	high	0.00706786	26.4867
17	10148653	rs7220558	T	A	0.116884	0.0234834	6.70634e-07	3723	genus.Gordonibacter.id.821	TRUE	reported	L4pCMK	0.4324	textfile	high	0.00661024	24.7604
4	136768501	rs72714787	A	C	0.181405	0.0377102	1.42889e-06	3723	genus.Gordonibacter.id.821	TRUE	reported	L4pCMK	0.1044	textfile	high	0.00617727	23.1285
7	47144505	rs71545975	G	A	-0.153972	0.0338918	7.03944e-06	3556	genus.Gordonibacter.id.821	TRUE	reported	L4pCMK	0.173	textfile	high	0.00577059	20.6277
4	8142607	rs35042269	A	C	-0.180293	0.0403296	8.10852e-06	3595	genus.Gordonibacter.id.821	TRUE	reported	L4pCMK	0.1889	textfile	high	0.00552842	19.974
7	136937189	rs322296	A	G	0.17869	0.037722	4.02422e-06	3595	genus.Gordonibacter.id.821	TRUE	reported	L4pCMK	0.1193	textfile	high	0.0062031	22.4268
1	83136096	rs72939513	G	A	-0.21399	0.0490592	7.98199e-06	3435	genus.Gordonibacter.id.821	TRUE	reported	L4pCMK	0.0537	textfile	high	0.00550832	19.0148
1	210628449	rs3765837	G	T	-0.190729	0.0433608	7.16906e-06	3556	genus.Gordonibacter.id.821	TRUE	reported	L4pCMK	0.0785	textfile	high	0.0054115	19.3371
2	30158494	rs13412653	C	A	0.107597	0.0239228	8.61141e-06	3723	genus.Gordonibacter.id.821	TRUE	reported	L4pCMK	0.3539	textfile	high	0.00540424	20.2184
7	129433205	rs117347059	C	G	-0.128261	0.0285123	9.16713e-06	3684	genus.Gordonibacter.id.821	TRUE	reported	L4pCMK	0.2068	textfile	high	0.00546295	20.2251
17	52957210	rs16955299	A	G	-0.196423	0.0433538	6.37019e-06	3572	genus.Gordonibacter.id.821	TRUE	reported	L4pCMK	0.0835	textfile	high	0.00571387	20.5157
9	88787144	rs4596722	G	A	0.102908	0.0231571	9.0568e-06	3723	genus.Gordonibacter.id.821	TRUE	reported	L4pCMK	0.4761	textfile	high	0.00527645	19.7378
7	18970607	rs768830	A	G	0.149852	0.0333315	7.75583e-06	3723	genus.Gordonibacter.id.821	TRUE	reported	L4pCMK	0.1292	textfile	high	0.00539976	20.2016
12	131024079	rs61934597	T	C	-0.172495	0.0388567	8.36672e-06	3684	genus.Gordonibacter.id.821	TRUE	reported	L4pCMK	0.0755	textfile	high	0.00532087	19.6962
6	129224488	rs12191680	G	C	0.106544	0.0200323	1.46913e-07	9115	genus.Haemophilus.id.3698	TRUE	reported	Np22rp	0.165	textfile	high	0.00309383	28.2815
6	55448491	rs9382510	T	C	-0.093521	0.0172649	7.12051e-08	9117	genus.Haemophilus.id.3698	TRUE	reported	Np22rp	0.2455	textfile	high	0.00320808	29.3358
13	36104947	rs9574096	T	A	-0.0736375	0.0155227	2.1802e-06	9118	genus.Haemophilus.id.3698	TRUE	reported	Np22rp	0.3618	textfile	high	0.00246202	22.4992
10	94306385	rs76022354	T	C	0.244638	0.0505504	1.83031e-06	3618	genus.Haemophilus.id.3698	TRUE	reported	Np22rp	0.0328	textfile	high	0.0064317	23.4076
16	48742489	rs111582866	A	G	-0.124265	0.026016	1.27347e-06	8370	genus.Haemophilus.id.3698	TRUE	reported	Np22rp	0.1014	textfile	high	0.00271839	22.8095
17	64535013	rs9895850	C	T	-0.192957	0.0416755	2.1406e-06	4592	genus.Haemophilus.id.3698	TRUE	reported	Np22rp	0.0497	textfile	high	0.00464659	21.4274
12	115493337	rs35509	A	G	0.128249	0.0268779	2.00952e-06	8430	genus.Haemophilus.id.3698	TRUE	reported	Np22rp	0.0785	textfile	high	0.0026935	22.7622
9	105650242	rs78909003	C	T	-0.246256	0.0503924	1.66745e-06	3559	genus.Haemophilus.id.3698	TRUE	reported	Np22rp	0.0497	textfile	high	0.00666516	23.867
6	8350917	rs9328464	C	T	0.0723095	0.0148799	1.42269e-06	9119	genus.Haemophilus.id.3698	TRUE	reported	Np22rp	0.492	textfile	high	0.00258296	23.6098
22	26891808	rs4822728	C	T	0.0705861	0.0151388	3.47849e-06	9119	genus.Haemophilus.id.3698	TRUE	reported	Np22rp	0.4374	textfile	high	0.00237835	21.7351
11	9951672	rs10840326	G	C	-0.0677384	0.0151463	7.36533e-06	8888	genus.Haemophilus.id.3698	TRUE	reported	Np22rp	0.4433	textfile	high	0.00224532	19.9968
13	85114550	rs12876183	A	T	0.0749201	0.016711	9.6249e-06	9110	genus.Haemophilus.id.3698	TRUE	reported	Np22rp	0.2753	textfile	high	0.0022015	20.0955
9	78752170	rs10781340	A	G	0.0948915	0.0203221	4.32266e-06	9037	genus.Haemophilus.id.3698	TRUE	reported	Np22rp	0.166	textfile	high	0.00240684	21.7983
7	24360361	rs56310940	C	G	-0.108393	0.0247052	7.23232e-06	9119	genus.Haemophilus.id.3698	TRUE	reported	Np22rp	0.0825	textfile	high	0.00210652	19.2457
6	163603171	rs761624	G	C	0.0959801	0.0179537	1.37775e-07	7706	genus.Holdemanella.id.11393	TRUE	reported	0e1NGj	0.3082	textfile	high	0.00369502	28.572
7	14728950	rs1830029	G	C	-0.0954096	0.021093	5.34728e-06	7456	genus.Holdemanella.id.11393	TRUE	reported	0e1NGj	0.1799	textfile	high	0.00273659	20.4545
6	4148609	rs607782	C	T	-0.0854214	0.0172515	7.19447e-07	7456	genus.Holdemanella.id.11393	TRUE	reported	0e1NGj	0.3817	textfile	high	0.00327754	24.5111
10	4494630	rs75764681	C	T	-0.283103	0.0598999	1.94273e-06	3003	genus.Holdemanella.id.11393	TRUE	reported	0e1NGj	0.0626	textfile	high	0.0073835	22.3227
19	15020095	rs73011279	C	T	-0.0961669	0.0199336	1.36046e-06	7456	genus.Holdemanella.id.11393	TRUE	reported	0e1NGj	0.2078	textfile	high	0.00311185	23.2681
9	105004835	rs4541991	C	T	-0.0927334	0.0194435	2.10094e-06	7657	genus.Holdemanella.id.11393	TRUE	reported	0e1NGj	0.2356	textfile	high	0.00296195	22.7411
4	71000791	rs12513188	A	G	0.0903906	0.0195276	4.6548e-06	7700	genus.Holdemanella.id.11393	TRUE	reported	0e1NGj	0.2217	textfile	high	0.00277492	21.4208
10	125021315	rs12415649	C	G	0.0839384	0.0190567	7.87995e-06	7662	genus.Holdemanella.id.11393	TRUE	reported	0e1NGj	0.2376	textfile	high	0.00252573	19.396
1	65153340	rs1926302	A	G	-0.107972	0.0231421	7.50141e-06	7702	genus.Holdemanella.id.11393	TRUE	reported	0e1NGj	0.1531	textfile	high	0.0028183	21.7622
13	50932063	rs17586763	C	T	-0.227285	0.0510135	7.71949e-06	3817	genus.Holdemanella.id.11393	TRUE	reported	0e1NGj	0.0179	textfile	high	0.00517363	19.84
19	43851935	rs8113760	A	G	0.078999	0.01734	4.62395e-06	7456	genus.Holdemanella.id.11393	TRUE	reported	0e1NGj	0.3519	textfile	high	0.00277606	20.7504
8	138623633	rs34187114	A	C	-0.104505	0.022601	5.13495e-06	7704	genus.Holdemanella.id.11393	TRUE	reported	0e1NGj	0.166	textfile	high	0.0027676	21.3752
3	85392882	rs35228298	A	G	0.0934832	0.0202886	7.29849e-06	7456	genus.Holdemanella.id.11393	TRUE	reported	0e1NGj	0.2465	textfile	high	0.00283938	21.225
19	7668225	rs62113381	C	T	-0.105447	0.0232029	5.53879e-06	7310	genus.Holdemanella.id.11393	TRUE	reported	0e1NGj	0.159	textfile	high	0.00281736	20.6474
20	3839754	rs6133067	C	T	0.0910829	0.0178561	5.16929e-07	8863	genus.Holdemania.id.2157	TRUE	reported	CaVB9B	0.3111	textfile	high	0.00292716	26.0137
11	18768068	rs1867876	C	T	0.0842919	0.0162192	2.7388e-07	9109	genus.Holdemania.id.2157	TRUE	reported	CaVB9B	0.2942	textfile	high	0.00295636	27.0034
6	105737322	rs9500080	T	C	0.0926764	0.0178886	4.08515e-07	9106	genus.Holdemania.id.2157	TRUE	reported	CaVB9B	0.2346	textfile	high	0.00293886	26.8343
12	39589195	rs150096134	A	T	0.162139	0.0332089	2.37767e-06	6906	genus.Holdemania.id.2157	TRUE	reported	CaVB9B	0.0626	textfile	high	0.00343988	23.8309
14	102553414	rs41438744	G	C	-0.12487	0.0270129	2.44434e-06	8839	genus.Holdemania.id.2157	TRUE	reported	CaVB9B	0.0726	textfile	high	0.0024117	21.3637
5	77388406	rs77293403	G	A	0.164556	0.0341775	1.77466e-06	7585	genus.Holdemania.id.2157	TRUE	reported	CaVB9B	0.0457	textfile	high	0.00304698	23.1758
10	129908282	rs80149660	T	C	-0.232987	0.0519183	6.04217e-06	3283	genus.Holdemania.id.2157	TRUE	reported	CaVB9B	0.0586	textfile	high	0.00609673	20.1261
13	81685543	rs116500994	T	G	-0.13755	0.0293386	2.34479e-06	8432	genus.Holdemania.id.2157	TRUE	reported	CaVB9B	0.0517	textfile	high	0.00260006	21.9757
17	76443497	rs55888180	G	C	0.128671	0.0282795	5.89194e-06	8464	genus.Holdemania.id.2157	TRUE	reported	CaVB9B	0.0875	textfile	high	0.00243996	20.6974
5	106209093	rs4146507	T	C	0.079488	0.0177002	7.22973e-06	9108	genus.Holdemania.id.2157	TRUE	reported	CaVB9B	0.2217	textfile	high	0.00220934	20.1628
15	93110222	rs111745969	G	A	0.120677	0.0265781	3.70776e-06	8233	genus.Holdemania.id.2157	TRUE	reported	CaVB9B	0.0795	textfile	high	0.00249779	20.6108
8	123973840	rs113593397	G	A	-0.128935	0.0282526	9.35728e-06	8296	genus.Holdemania.id.2157	TRUE	reported	CaVB9B	0.1024	textfile	high	0.00250417	20.8218
13	70856516	rs9529719	C	T	0.074038	0.0160494	5.96669e-06	9107	genus.Holdemania.id.2157	TRUE	reported	CaVB9B	0.325	textfile	high	0.00233131	21.2762
10	115332413	rs10885477	C	T	-0.135137	0.0301894	8.59833e-06	8690	genus.Holdemania.id.2157	TRUE	reported	CaVB9B	0.0616	textfile	high	0.00230047	20.0325
3	60615680	rs967319	C	T	0.0788638	0.0176744	8.38155e-06	9108	genus.Holdemania.id.2157	TRUE	reported	CaVB9B	0.2465	textfile	high	0.0021812	19.9054
7	38292857	rs12701617	G	A	-0.0660617	0.0149427	9.51844e-06	9106	genus.Holdemania.id.2157	TRUE	reported	CaVB9B	0.4583	textfile	high	0.00214183	19.541
7	63323145	rs73139538	A	G	-0.148594	0.0327469	7.77178e-06	8095	genus.Holdemania.id.2157	TRUE	reported	CaVB9B	0.0527	textfile	high	0.00253711	20.5851
17	26789271	rs11080063	A	G	-0.0665238	0.0149837	6.66887e-06	9103	genus.Holdemania.id.2157	TRUE	reported	CaVB9B	0.4662	textfile	high	0.00216068	19.7069
4	169178315	rs609430	G	T	-0.112045	0.0239328	3.34484e-06	3798	genus.Howardella.id.2000	TRUE	reported	ZDRIV2	0.339	textfile	high	0.00573782	21.9065
11	77901287	rs901099	G	T	-0.12718	0.0250924	6.52858e-07	3647	genus.Howardella.id.2000	TRUE	reported	ZDRIV2	0.3121	textfile	high	0.0069947	25.6753
18	43206985	rs1484873	G	A	-0.227831	0.046335	2.55918e-06	3608	genus.Howardella.id.2000	TRUE	reported	ZDRIV2	0.0686	textfile	high	0.00665642	24.1639
7	133154356	rs17167098	A	G	-0.169366	0.0352068	1.12323e-06	3586	genus.Howardella.id.2000	TRUE	reported	ZDRIV2	0.1133	textfile	high	0.00641201	23.1289
7	93527414	rs36081916	C	T	-0.18123	0.0402987	4.7004e-06	3216	genus.Howardella.id.2000	TRUE	reported	ZDRIV2	0.1113	textfile	high	0.00624939	20.2119
17	17253288	rs12452946	G	A	-0.105833	0.0228941	3.80393e-06	3800	genus.Howardella.id.2000	TRUE	reported	ZDRIV2	0.501	textfile	high	0.00559213	21.3584
1	72972799	rs61771805	T	A	-0.136779	0.0296811	4.0274e-06	3612	genus.Howardella.id.2000	TRUE	reported	ZDRIV2	0.1869	textfile	high	0.00584498	21.2244
18	60125134	rs672217	A	G	0.164146	0.0349993	3.52468e-06	3611	genus.Howardella.id.2000	TRUE	reported	ZDRIV2	0.1412	textfile	high	0.00605447	21.9837
2	218819396	rs3791893	G	A	0.147035	0.034023	9.49716e-06	3795	genus.Howardella.id.2000	TRUE	reported	ZDRIV2	0.1233	textfile	high	0.00489727	18.6668
15	98476920	rs10048062	T	C	-0.147352	0.0336531	8.58873e-06	3800	genus.Howardella.id.2000	TRUE	reported	ZDRIV2	0.1074	textfile	high	0.00501988	19.1617
14	95452797	rs2154047	A	C	-0.192557	0.0420093	9.97042e-06	3623	genus.Howardella.id.2000	TRUE	reported	ZDRIV2	0.0676	textfile	high	0.00576564	20.9985
4	166058998	rs13128780	C	T	-0.149725	0.0312777	1.74998e-06	3999	genus.Hungatella.id.11306	TRUE	reported	q9FxWh	0.1451	textfile	high	0.00569753	22.9035
15	89577376	rs72759041	T	G	-0.126025	0.0282242	3.86095e-06	3910	genus.Hungatella.id.11306	TRUE	reported	q9FxWh	0.2346	textfile	high	0.00507322	19.9272
5	58424440	rs10044993	A	C	0.139547	0.0316748	8.06668e-06	4209	genus.Hungatella.id.11306	TRUE	reported	q9FxWh	0.1173	textfile	high	0.00459025	19.4002
8	14853525	rs13249325	G	T	-0.100023	0.0225883	9.69162e-06	4209	genus.Hungatella.id.11306	TRUE	reported	q9FxWh	0.3668	textfile	high	0.00463693	19.5984
14	95973619	rs17092615	A	G	0.152235	0.0337867	7.37677e-06	4009	genus.Hungatella.id.11306	TRUE	reported	q9FxWh	0.1243	textfile	high	0.00503854	20.2917
15	92446683	rs4327025	A	G	-0.0810346	0.0154397	1.64326e-07	12303	genus.Intestinibacter.id.11345	TRUE	reported	VIwxkc	0.1948	textfile	high	0.002234	27.5419
4	14324623	rs10805326	A	G	0.0775151	0.0139665	3.54544e-08	12303	genus.Intestinibacter.id.11345	TRUE	reported	VIwxkc	0.2783	textfile	high	0.00249748	30.7984
11	125663184	rs478972	C	T	-0.142681	0.0297116	1.81991e-06	10333	genus.Intestinibacter.id.11345	TRUE	reported	VIwxkc	0.0596	textfile	high	0.00222682	23.0566
5	159686256	rs6875660	T	C	0.0890455	0.0193905	3.05781e-06	12293	genus.Intestinibacter.id.11345	TRUE	reported	VIwxkc	0.1233	textfile	high	0.00171255	21.0851
9	21502923	rs16938435	C	T	-0.112189	0.0235439	1.80097e-06	12303	genus.Intestinibacter.id.11345	TRUE	reported	VIwxkc	0.0606	textfile	high	0.00184217	22.7023
20	61325223	rs6062862	G	A	0.0924508	0.0204658	6.67984e-06	12189	genus.Intestinibacter.id.11345	TRUE	reported	VIwxkc	0.0944	textfile	high	0.00167136	20.4029
16	5993076	rs118030283	A	G	-0.151829	0.0324471	2.67439e-06	8830	genus.Intestinibacter.id.11345	TRUE	reported	VIwxkc	0.0378	textfile	high	0.00247355	21.8907
12	97928437	rs11109097	T	C	0.0624272	0.0138539	5.49484e-06	11886	genus.Intestinibacter.id.11345	TRUE	reported	VIwxkc	0.3121	textfile	high	0.0017054	20.3016
6	10303945	rs9348442	T	C	0.099082	0.0221625	6.25936e-06	12303	genus.Intestinibacter.id.11345	TRUE	reported	VIwxkc	0.0875	textfile	high	0.00162194	19.9839
5	148846426	rs447950	G	A	0.0628342	0.0136652	5.63911e-06	12303	genus.Intestinibacter.id.11345	TRUE	reported	VIwxkc	0.2992	textfile	high	0.00171554	21.1391
6	170918194	rs62430350	C	T	0.151096	0.0351476	6.84229e-06	7650	genus.Intestinibacter.id.11345	TRUE	reported	VIwxkc	0.0577	textfile	high	0.00240992	18.4756
11	127703160	rs2098844	T	C	-0.0575295	0.0128416	6.78879e-06	12291	genus.Intestinibacter.id.11345	TRUE	reported	VIwxkc	0.4245	textfile	high	0.00163023	20.0667
4	179361262	rs2702387	G	A	0.0608559	0.0132145	4.25994e-06	12291	genus.Intestinibacter.id.11345	TRUE	reported	VIwxkc	0.3519	textfile	high	0.00172252	21.2046
3	70657785	rs68093214	T	C	0.0662258	0.0149877	9.25769e-06	11886	genus.Intestinibacter.id.11345	TRUE	reported	VIwxkc	0.2575	textfile	high	0.00163996	19.5213
2	20054971	rs893394	A	G	0.0583322	0.0130729	7.85038e-06	11886	genus.Intestinibacter.id.11345	TRUE	reported	VIwxkc	0.4195	textfile	high	0.00167227	19.9066
10	13124513	rs11258178	G	A	0.0660742	0.0134139	6.98195e-07	11766	genus.Intestinimonas.id.2062	TRUE	reported	QnQqXy	0.4145	textfile	high	0.00205793	24.2595
11	94364293	rs12226153	G	A	-0.151142	0.0306922	5.12171e-07	9023	genus.Intestinimonas.id.2062	TRUE	reported	QnQqXy	0.0616	textfile	high	0.0026804	24.2449
16	58818770	rs4784055	C	T	-0.175324	0.038599	8.71812e-07	3193	genus.Intestinimonas.id.2062	TRUE	reported	QnQqXy	0.0557	textfile	high	0.00641998	20.6185
2	6514088	rs716604	G	A	0.0818068	0.0165992	8.5663e-07	12090	genus.Intestinimonas.id.2062	TRUE	reported	QnQqXy	0.1879	textfile	high	0.00200496	24.2846
16	85327902	rs2930225	T	G	0.0729524	0.0152948	1.34622e-06	12003	genus.Intestinimonas.id.2062	TRUE	reported	QnQqXy	0.2584	textfile	high	0.00189181	22.7466
15	93819735	rs7170984	C	T	-0.0658116	0.0140767	2.98356e-06	12090	genus.Intestinimonas.id.2062	TRUE	reported	QnQqXy	0.2903	textfile	high	0.00180464	21.8539
3	10611142	rs62240188	A	G	0.130074	0.0267179	2.20308e-06	10252	genus.Intestinimonas.id.2062	TRUE	reported	QnQqXy	0.0686	textfile	high	0.00230655	23.6968
5	17209391	rs2731794	T	C	0.120632	0.0257529	1.91744e-06	11079	genus.Intestinimonas.id.2062	TRUE	reported	QnQqXy	0.0596	textfile	high	0.00197657	21.9379
7	66890843	rs10262702	C	T	0.0918017	0.0194885	2.06073e-06	11766	genus.Intestinimonas.id.2062	TRUE	reported	QnQqXy	0.1292	textfile	high	0.00188234	22.1857
1	43767569	rs12566247	A	T	0.0637084	0.0135355	2.19054e-06	12076	genus.Intestinimonas.id.2062	TRUE	reported	QnQqXy	0.3479	textfile	high	0.00183115	22.1498
7	22007303	rs1859797	A	G	0.060368	0.0131793	4.12235e-06	11766	genus.Intestinimonas.id.2062	TRUE	reported	QnQqXy	0.504	textfile	high	0.00178004	20.9777
3	17187915	rs11928843	A	G	-0.0607331	0.0132035	4.20567e-06	11766	genus.Intestinimonas.id.2062	TRUE	reported	QnQqXy	0.4592	textfile	high	0.00179499	21.1543
8	3763540	rs17067892	T	C	0.107194	0.0250013	6.37926e-06	11544	genus.Intestinimonas.id.2062	TRUE	reported	QnQqXy	0.0765	textfile	high	0.00158988	18.3797
2	140898088	rs72982915	T	C	0.183158	0.0402743	4.91157e-06	5591	genus.Intestinimonas.id.2062	TRUE	reported	QnQqXy	0.0457	textfile	high	0.00368555	20.6748
4	114608814	rs994794	C	G	-0.141905	0.0315074	7.30503e-06	9250	genus.Intestinimonas.id.2062	TRUE	reported	QnQqXy	0.0398	textfile	high	0.00218815	20.2804
20	6218922	rs4113676	C	A	-0.218507	0.0490152	7.41635e-06	3170	genus.Intestinimonas.id.2062	TRUE	reported	QnQqXy	0.0616	textfile	high	0.00623011	19.8607
6	155737906	rs62427239	A	C	0.162658	0.0367647	9.40505e-06	6385	genus.Intestinimonas.id.2062	TRUE	reported	QnQqXy	0.0457	textfile	high	0.00305632	19.5683
3	150620956	rs2276760	G	A	-0.0685234	0.0152546	7.84062e-06	12081	genus.Intestinimonas.id.2062	TRUE	reported	QnQqXy	0.2197	textfile	high	0.00166744	20.1746
6	67200802	rs6934519	T	C	0.0692373	0.0151154	8.56956e-06	12089	genus.Intestinimonas.id.2062	TRUE	reported	QnQqXy	0.2753	textfile	high	0.00173261	20.9784
13	23343542	rs1000888	G	C	-0.0585038	0.013219	9.71299e-06	12090	genus.Intestinimonas.id.2062	TRUE	reported	QnQqXy	0.3956	textfile	high	0.00161749	19.5838
20	19300846	rs6112314	C	A	-0.0561715	0.0108174	2.43212e-07	17842	genus.Lachnoclostridium.id.11308	TRUE	reported	zP42Nv	0.3966	textfile	high	0.00150899	26.961
3	177470032	rs62285313	G	A	0.0864203	0.0181565	1.58331e-06	16991	genus.Lachnoclostridium.id.11308	TRUE	reported	zP42Nv	0.0855	textfile	high	0.00133158	22.6524
17	13816159	rs78068103	G	A	0.0886199	0.0194248	3.66519e-06	17477	genus.Lachnoclostridium.id.11308	TRUE	reported	zP42Nv	0.0915	textfile	high	0.0011895	20.8113
3	23037786	rs615997	C	T	0.0511752	0.0106491	2.02677e-06	17911	genus.Lachnoclostridium.id.11308	TRUE	reported	zP42Nv	0.499	textfile	high	0.00128771	23.0913
12	28169306	rs61915992	T	A	0.0803876	0.0172209	2.6727e-06	16773	genus.Lachnoclostridium.id.11308	TRUE	reported	zP42Nv	0.1233	textfile	high	0.00129746	21.7879
18	1053252	rs789029	T	C	-0.0641288	0.0137974	3.75328e-06	17922	genus.Lachnoclostridium.id.11308	TRUE	reported	zP42Nv	0.1889	textfile	high	0.00120393	21.6005
1	185091351	rs12566975	C	T	-0.0468097	0.0105787	9.57204e-06	17921	genus.Lachnoclostridium.id.11308	TRUE	reported	zP42Nv	0.493	textfile	high	0.00109137	19.5776
3	66725825	rs1031599	T	G	-0.078627	0.0175644	6.31376e-06	17398	genus.Lachnoclostridium.id.11308	TRUE	reported	zP42Nv	0.0845	textfile	high	0.00115047	20.0367
8	59370320	rs4738679	A	G	-0.0520267	0.011404	4.41754e-06	17921	genus.Lachnoclostridium.id.11308	TRUE	reported	zP42Nv	0.3648	textfile	high	0.00116003	20.8106
17	46694541	rs72829893	T	G	0.117472	0.0268103	5.57766e-06	12404	genus.Lachnoclostridium.id.11308	TRUE	reported	zP42Nv	0.0656	textfile	high	0.00154538	19.1954
4	38694566	rs3821998	A	C	-0.0864066	0.0192519	6.72052e-06	17920	genus.Lachnoclostridium.id.11308	TRUE	reported	zP42Nv	0.0885	textfile	high	0.00112284	20.1417
18	19743455	rs2385421	G	A	0.0746186	0.0180734	7.13717e-06	17903	genus.Lachnoclostridium.id.11308	TRUE	reported	zP42Nv	0.1044	textfile	high	0.000951206	17.0438
2	167244051	rs1528479	A	G	-0.0497798	0.0111919	9.63976e-06	17477	genus.Lachnoclostridium.id.11308	TRUE	reported	zP42Nv	0.3698	textfile	high	0.00113068	19.781
12	102046595	rs1997204	C	T	-0.108075	0.0242022	5.97081e-06	14138	genus.Lachnoclostridium.id.11308	TRUE	reported	zP42Nv	0.0527	textfile	high	0.00140844	19.9378
16	27217620	rs62028349	C	G	0.0469989	0.0105971	9.17043e-06	17922	genus.Lachnoclostridium.id.11308	TRUE	reported	zP42Nv	0.505	textfile	high	0.00109633	19.6677
2	57701660	rs56791201	C	T	0.051823	0.0110697	2.92823e-06	16486	genus.Lachnospira.id.2004	TRUE	reported	fm1WfF	0.4573	textfile	high	0.00132765	21.9141
5	176802250	rs13157098	G	A	-0.0768058	0.0155312	5.99315e-07	15947	genus.Lachnospira.id.2004	TRUE	reported	fm1WfF	0.167	textfile	high	0.00153121	24.4525
11	25962890	rs4923324	A	G	-0.0617321	0.0133387	2.43593e-06	16490	genus.Lachnospira.id.2004	TRUE	reported	fm1WfF	0.2386	textfile	high	0.00129722	21.4163
3	186445436	rs4686798	C	T	0.0531826	0.0113747	2.73936e-06	16497	genus.Lachnospira.id.2004	TRUE	reported	fm1WfF	0.3857	textfile	high	0.00132335	21.8576
6	6893668	rs2326833	G	C	-0.078495	0.017109	4.59648e-06	15632	genus.Lachnospira.id.2004	TRUE	reported	fm1WfF	0.1252	textfile	high	0.00134473	21.0464
4	111995627	rs159484	A	G	0.0794668	0.0176999	6.67622e-06	16487	genus.Lachnospira.id.2004	TRUE	reported	fm1WfF	0.1133	textfile	high	0.00122112	20.1548
12	91006514	rs2520509	G	A	0.0519063	0.011578	7.41854e-06	16500	genus.Lachnospira.id.2004	TRUE	reported	fm1WfF	0.3181	textfile	high	0.00121664	20.0966
11	3248876	rs35035870	C	T	-0.190615	0.0414403	2.62028e-06	5642	genus.LachnospiraceaeFCS020group.id.11314	TRUE	reported	Poq5tj	0.0358	textfile	high	0.00373604	21.1503
3	165996415	rs2862811	C	T	0.0564927	0.0121736	3.91911e-06	13772	genus.LachnospiraceaeFCS020group.id.11314	TRUE	reported	Poq5tj	0.4543	textfile	high	0.00156125	21.532
10	44346094	rs1254846	A	G	0.105963	0.0232501	5.59664e-06	13172	genus.LachnospiraceaeFCS020group.id.11314	TRUE	reported	Poq5tj	0.0915	textfile	high	0.00157441	20.7677
6	71966268	rs4452603	G	T	0.0604208	0.0135965	8.9819e-06	13487	genus.LachnospiraceaeFCS020group.id.11314	TRUE	reported	Poq5tj	0.2863	textfile	high	0.00146208	19.745
4	166588085	rs2322265	T	C	-0.0666305	0.0141577	5.20809e-06	13772	genus.LachnospiraceaeFCS020group.id.11314	TRUE	reported	Poq5tj	0.2555	textfile	high	0.00160572	22.1463
10	65563647	rs3999074	T	G	-0.0550587	0.0121847	6.55048e-06	13772	genus.LachnospiraceaeFCS020group.id.11314	TRUE	reported	Poq5tj	0.4781	textfile	high	0.00148041	20.4155
8	121244406	rs10093861	A	G	-0.0568869	0.0121152	3.05624e-06	13772	genus.LachnospiraceaeFCS020group.id.11314	TRUE	reported	Poq5tj	0.498	textfile	high	0.00159835	22.0445
19	2571232	rs7249113	A	G	0.0679483	0.0133496	3.72097e-07	13534	genus.LachnospiraceaeFCS020group.id.11314	TRUE	reported	Poq5tj	0.2813	textfile	high	0.00191058	25.9034
1	35328576	rs12078956	G	C	0.106101	0.0222904	2.15431e-06	13101	genus.LachnospiraceaeFCS020group.id.11314	TRUE	reported	Poq5tj	0.1213	textfile	high	0.00172642	22.6535
16	23631307	rs369444	G	C	0.125481	0.0259008	3.14826e-06	12465	genus.LachnospiraceaeFCS020group.id.11314	TRUE	reported	Poq5tj	0.0636	textfile	high	0.00187942	23.4673
2	53946431	rs72793667	G	A	-0.116881	0.0246589	1.63421e-06	12396	genus.LachnospiraceaeFCS020group.id.11314	TRUE	reported	Poq5tj	0.0835	textfile	high	0.00180913	22.463
19	17865305	rs1363769	C	T	-0.200628	0.0449372	1.58163e-06	3555	genus.LachnospiraceaeFCS020group.id.11314	TRUE	reported	Poq5tj	0.0328	textfile	high	0.00557577	19.9218
5	109403564	rs113859143	C	G	-0.108906	0.0242055	2.5545e-06	13238	genus.LachnospiraceaeFCS020group.id.11314	TRUE	reported	Poq5tj	0.0845	textfile	high	0.00152684	20.2401
13	40419314	rs9788306	T	C	-0.062804	0.0130744	1.38618e-06	13772	genus.LachnospiraceaeFCS020group.id.11314	TRUE	reported	Poq5tj	0.2843	textfile	high	0.00167265	23.071
2	53523566	rs62140927	T	C	0.0613709	0.0131055	2.3794e-06	13771	genus.LachnospiraceaeFCS020group.id.11314	TRUE	reported	Poq5tj	0.2843	textfile	high	0.00158988	21.9259
1	118425334	rs9919338	C	G	-0.0553339	0.0120621	4.90667e-06	13768	genus.LachnospiraceaeFCS020group.id.11314	TRUE	reported	Poq5tj	0.4364	textfile	high	0.00152616	21.0413
4	165786478	rs9308097	G	A	0.055381	0.0123659	7.4729e-06	13542	genus.LachnospiraceaeFCS020group.id.11314	TRUE	reported	Poq5tj	0.4523	textfile	high	0.00147891	20.0541
6	22725908	rs12208226	A	C	-0.154739	0.0340372	9.7484e-06	5620	genus.LachnospiraceaeNC2004group.id.11316	TRUE	reported	1Ph4L1	0.1064	textfile	high	0.00366405	20.6603
5	149544722	rs3756315	G	A	-0.0883469	0.0188397	3.32583e-06	6328	genus.LachnospiraceaeNC2004group.id.11316	TRUE	reported	1Ph4L1	0.339	textfile	high	0.00346308	21.9836
20	5330700	rs6116753	A	G	0.0994748	0.0209139	2.9225e-06	6278	genus.LachnospiraceaeNC2004group.id.11316	TRUE	reported	1Ph4L1	0.2396	textfile	high	0.00359064	22.616
1	234157721	rs12127733	A	G	0.115182	0.0246006	3.10594e-06	6226	genus.LachnospiraceaeNC2004group.id.11316	TRUE	reported	1Ph4L1	0.1779	textfile	high	0.00350863	21.9146
18	58229086	rs17067076	A	G	-0.154631	0.0352194	5.61206e-06	4449	genus.LachnospiraceaeNC2004group.id.11316	TRUE	reported	1Ph4L1	0.0765	textfile	high	0.00431412	19.268
9	122239986	rs1331592	G	C	0.0948806	0.0208369	5.34359e-06	6328	genus.LachnospiraceaeNC2004group.id.11316	TRUE	reported	1Ph4L1	0.2286	textfile	high	0.0032659	20.7278
9	29334137	rs1928659	C	T	0.102522	0.0226445	6.17241e-06	5516	genus.LachnospiraceaeNC2004group.id.11316	TRUE	reported	1Ph4L1	0.2495	textfile	high	0.00370231	20.4904
13	76829562	rs1929743	C	T	0.0837206	0.0190318	9.0551e-06	6330	genus.LachnospiraceaeNC2004group.id.11316	TRUE	reported	1Ph4L1	0.3121	textfile	high	0.00304771	19.3449
13	47512191	rs12863463	A	G	-0.156365	0.0345372	6.03984e-06	5516	genus.LachnospiraceaeNC2004group.id.11316	TRUE	reported	1Ph4L1	0.0547	textfile	high	0.00370229	20.4903
17	21157406	rs117467633	C	T	-0.169687	0.0383169	9.13317e-06	5077	genus.LachnospiraceaeNC2004group.id.11316	TRUE	reported	1Ph4L1	0.0626	textfile	high	0.00384803	19.6042
16	1100633	rs9932954	G	A	-0.0561864	0.0115984	1.24882e-06	15222	genus.LachnospiraceaeND3007group.id.11317	TRUE	reported	8xX2XI	0.4284	textfile	high	0.0015393	23.4643
10	14137663	rs72776675	C	T	-0.0647067	0.014797	8.71689e-06	15302	genus.LachnospiraceaeND3007group.id.11317	TRUE	reported	8xX2XI	0.175	textfile	high	0.00124813	19.1203
4	7678735	rs13110238	G	C	-0.0636978	0.0142041	4.47808e-06	15019	genus.LachnospiraceaeND3007group.id.11317	TRUE	reported	8xX2XI	0.2445	textfile	high	0.0013372	20.1077
3	172950553	rs2861203	A	G	0.0572304	0.0127279	7.36931e-06	15305	genus.LachnospiraceaeND3007group.id.11317	TRUE	reported	8xX2XI	0.3191	textfile	high	0.00131927	20.2155
11	3922055	rs12362320	C	G	0.0573168	0.0115466	8.04224e-07	16764	genus.LachnospiraceaeNK4A136group.id.11319	TRUE	reported	rGXPl3	0.336	textfile	high	0.0014677	24.6378
1	54578401	rs954878	G	A	-0.0520656	0.0109082	1.78203e-06	17227	genus.LachnospiraceaeNK4A136group.id.11319	TRUE	reported	rGXPl3	0.4503	textfile	high	0.00132072	22.7795
8	4842929	rs7832116	G	A	-0.0714756	0.0151703	3.57084e-06	17219	genus.LachnospiraceaeNK4A136group.id.11319	TRUE	reported	rGXPl3	0.1461	textfile	high	0.00128754	22.1961
3	190415145	rs7616165	T	G	-0.230542	0.0483465	2.77391e-06	4094	genus.LachnospiraceaeNK4A136group.id.11319	TRUE	reported	rGXPl3	0.0368	textfile	high	0.00552354	22.7279
3	161749981	rs76193507	G	A	-0.22973	0.0499776	2.9309e-06	3578	genus.LachnospiraceaeNK4A136group.id.11319	TRUE	reported	rGXPl3	0.0567	textfile	high	0.00587068	21.1175
17	35240097	rs11263806	G	A	-0.0524615	0.0116758	5.06517e-06	17236	genus.LachnospiraceaeNK4A136group.id.11319	TRUE	reported	rGXPl3	0.2783	textfile	high	0.00116994	20.1864
19	51256120	rs73044693	G	A	-0.10758	0.0229884	3.57256e-06	12773	genus.LachnospiraceaeNK4A136group.id.11319	TRUE	reported	rGXPl3	0.0666	textfile	high	0.00171162	21.8965
5	6116659	rs160061	G	A	0.0513831	0.0108094	2.12198e-06	17234	genus.LachnospiraceaeNK4A136group.id.11319	TRUE	reported	rGXPl3	0.4682	textfile	high	0.00130943	22.5936
10	62175024	rs7073658	G	T	-0.0499621	0.0109693	5.2691e-06	17236	genus.LachnospiraceaeNK4A136group.id.11319	TRUE	reported	rGXPl3	0.4046	textfile	high	0.00120217	20.7432
14	100177681	rs68104925	C	T	-0.0549104	0.0115385	2.36779e-06	17227	genus.LachnospiraceaeNK4A136group.id.11319	TRUE	reported	rGXPl3	0.3708	textfile	high	0.00131289	22.6443
19	21806125	rs12611395	G	A	-0.0902532	0.0199652	5.83039e-06	16486	genus.LachnospiraceaeNK4A136group.id.11319	TRUE	reported	rGXPl3	0.0895	textfile	high	0.00123801	20.4326
17	30016653	rs2880566	C	T	0.0599578	0.0134693	5.61428e-06	17232	genus.LachnospiraceaeNK4A136group.id.11319	TRUE	reported	rGXPl3	0.1879	textfile	high	0.0011486	19.8132
8	84735080	rs28540839	C	A	0.0508285	0.0110591	9.34319e-06	16764	genus.LachnospiraceaeNK4A136group.id.11319	TRUE	reported	rGXPl3	0.4871	textfile	high	0.00125849	21.1214
5	90289997	rs59805249	C	T	0.0936162	0.0207982	9.45385e-06	15195	genus.LachnospiraceaeNK4A136group.id.11319	TRUE	reported	rGXPl3	0.0905	textfile	high	0.00133159	20.2578
7	8497922	rs10952110	T	G	0.0487709	0.0109614	9.08113e-06	16764	genus.LachnospiraceaeNK4A136group.id.11319	TRUE	reported	rGXPl3	0.4483	textfile	high	0.00117949	19.794
3	55181375	rs4955932	C	T	-0.0492283	0.0109388	7.05426e-06	17236	genus.LachnospiraceaeNK4A136group.id.11319	TRUE	reported	rGXPl3	0.3956	textfile	high	0.00117367	20.2508
8	56839500	rs7341608	C	T	-0.0784757	0.0177648	9.48124e-06	9917	genus.LachnospiraceaeUCG001.id.11321	TRUE	reported	iS5bVP	0.1899	textfile	high	0.00196389	19.5103
3	42568440	rs437876	C	T	0.0784637	0.0144768	7.1655e-08	10150	genus.LachnospiraceaeUCG001.id.11321	TRUE	reported	iS5bVP	0.3728	textfile	high	0.00288584	29.3703
3	148269083	rs985416	T	C	0.0970258	0.0181807	1.45591e-07	9917	genus.LachnospiraceaeUCG001.id.11321	TRUE	reported	iS5bVP	0.2058	textfile	high	0.0028637	28.4752
1	82384407	rs2050911	A	G	0.0751466	0.0153934	1.10648e-06	10148	genus.LachnospiraceaeUCG001.id.11321	TRUE	reported	iS5bVP	0.3042	textfile	high	0.00234287	23.8266
9	7273249	rs10815577	G	C	-0.0683706	0.0143691	1.71503e-06	10149	genus.LachnospiraceaeUCG001.id.11321	TRUE	reported	iS5bVP	0.3867	textfile	high	0.00222583	22.6359
9	14477851	rs573933	C	T	-0.107898	0.0232346	3.10508e-06	10150	genus.LachnospiraceaeUCG001.id.11321	TRUE	reported	iS5bVP	0.1024	textfile	high	0.00212017	21.5612
1	53773248	rs78848836	G	A	-0.118868	0.0259753	3.38171e-06	9506	genus.LachnospiraceaeUCG001.id.11321	TRUE	reported	iS5bVP	0.0835	textfile	high	0.00219814	20.9371
6	145006780	rs9403580	T	C	0.107801	0.0229777	3.46785e-06	10095	genus.LachnospiraceaeUCG001.id.11321	TRUE	reported	iS5bVP	0.1093	textfile	high	0.00217558	22.006
17	36155074	rs7213933	A	T	-0.0816269	0.01838	9.01671e-06	9961	genus.LachnospiraceaeUCG001.id.11321	TRUE	reported	iS5bVP	0.1948	textfile	high	0.00197612	19.7191
19	13962924	rs8104225	G	A	0.0892098	0.0197665	8.04216e-06	9908	genus.LachnospiraceaeUCG001.id.11321	TRUE	reported	iS5bVP	0.1491	textfile	high	0.00205158	20.3647
16	79092359	rs74034332	A	G	0.168045	0.0382637	3.33351e-06	6004	genus.LachnospiraceaeUCG001.id.11321	TRUE	reported	iS5bVP	0.0457	textfile	high	0.00320218	19.2813
7	96965504	rs62496417	G	T	-0.0748504	0.0165681	5.87504e-06	10150	genus.LachnospiraceaeUCG001.id.11321	TRUE	reported	iS5bVP	0.2714	textfile	high	0.00200681	20.4061
12	56256262	rs2371284	C	T	-0.0761893	0.0170127	7.55967e-06	9961	genus.LachnospiraceaeUCG001.id.11321	TRUE	reported	iS5bVP	0.2227	textfile	high	0.0020094	20.0519
1	166199362	rs12131224	T	C	0.117095	0.02591	7.39863e-06	9676	genus.LachnospiraceaeUCG001.id.11321	TRUE	reported	iS5bVP	0.1163	textfile	high	0.00210637	20.42
14	21455973	rs4981345	C	T	-0.0681973	0.0149831	6.08596e-06	9961	genus.LachnospiraceaeUCG001.id.11321	TRUE	reported	iS5bVP	0.3509	textfile	high	0.0020755	20.7129
1	108102470	rs79476906	A	T	-0.087088	0.0197008	8.27425e-06	9917	genus.LachnospiraceaeUCG001.id.11321	TRUE	reported	iS5bVP	0.1441	textfile	high	0.00196658	19.5371
1	240359089	rs12747809	A	G	-0.062197	0.0125685	8.64875e-07	14464	genus.LachnospiraceaeUCG004.id.11324	TRUE	reported	Je3fi1	0.34	textfile	high	0.00169025	24.4858
2	49904589	rs2882478	A	G	-0.0577091	0.0118338	1.20811e-06	14466	genus.LachnospiraceaeUCG004.id.11324	TRUE	reported	Je3fi1	0.4553	textfile	high	0.00164125	23.7781
7	71303007	rs12673420	A	G	0.0554351	0.0118375	2.98079e-06	14463	genus.LachnospiraceaeUCG004.id.11324	TRUE	reported	Je3fi1	0.4414	textfile	high	0.00151402	21.9274
14	40536481	rs12894272	G	A	0.0579792	0.0125229	4.33949e-06	14463	genus.LachnospiraceaeUCG004.id.11324	TRUE	reported	Je3fi1	0.3002	textfile	high	0.0014799	21.4326
6	81318836	rs2444793	T	C	-0.0542433	0.0118188	4.77076e-06	14463	genus.LachnospiraceaeUCG004.id.11324	TRUE	reported	Je3fi1	0.4702	textfile	high	0.00145432	21.0615
4	183247601	rs2726805	G	A	0.0548397	0.0120844	6.30399e-06	14466	genus.LachnospiraceaeUCG004.id.11324	TRUE	reported	Je3fi1	0.4085	textfile	high	0.00142158	20.591
3	70592215	rs11128180	G	A	0.0648288	0.0140126	4.51737e-06	14466	genus.LachnospiraceaeUCG004.id.11324	TRUE	reported	Je3fi1	0.2237	textfile	high	0.00147743	21.4011
6	78609654	rs12202257	A	G	-0.0550876	0.0124186	7.02875e-06	14448	genus.LachnospiraceaeUCG004.id.11324	TRUE	reported	Je3fi1	0.4006	textfile	high	0.00136008	19.6745
6	14817584	rs233486	G	A	-0.0799088	0.017766	6.28457e-06	13710	genus.LachnospiraceaeUCG004.id.11324	TRUE	reported	Je3fi1	0.1243	textfile	high	0.00147344	20.2277
12	24572337	rs35182105	G	A	-0.109724	0.024221	4.86508e-06	13170	genus.LachnospiraceaeUCG004.id.11324	TRUE	reported	Je3fi1	0.0726	textfile	high	0.00155582	20.519
1	65990422	rs6656451	T	C	-0.05436	0.011947	5.56781e-06	14458	genus.LachnospiraceaeUCG004.id.11324	TRUE	reported	Je3fi1	0.4394	textfile	high	0.00142992	20.7005
1	105287469	rs12072562	C	T	0.133104	0.0303566	7.0737e-06	9176	genus.LachnospiraceaeUCG004.id.11324	TRUE	reported	Je3fi1	0.0517	textfile	high	0.0020908	19.2212
13	51292902	rs2706242	C	G	-0.0901399	0.0199712	9.83848e-06	14026	genus.LachnospiraceaeUCG004.id.11324	TRUE	reported	Je3fi1	0.0934	textfile	high	0.00145031	20.3687
3	70324294	rs62256516	A	G	0.0592366	0.0132222	9.84509e-06	14026	genus.LachnospiraceaeUCG004.id.11324	TRUE	reported	Je3fi1	0.3181	textfile	high	0.00142895	20.0683
3	154242406	rs7629954	G	A	0.108441	0.023825	5.77222e-06	12568	genus.LachnospiraceaeUCG004.id.11324	TRUE	reported	Je3fi1	0.0686	textfile	high	0.00164566	20.7134
11	74391775	rs10793103	T	C	0.0974344	0.0181279	9.34937e-08	7014	genus.LachnospiraceaeUCG008.id.11328	TRUE	reported	P7b2Ke	0.3042	textfile	high	0.00410183	28.8805
3	100496680	rs9873555	C	G	-0.121162	0.0233467	2.41343e-07	6577	genus.LachnospiraceaeUCG008.id.11328	TRUE	reported	P7b2Ke	0.1571	textfile	high	0.00407827	26.9245
2	168628871	rs13024781	C	T	-0.0798769	0.0168846	2.29166e-06	7016	genus.LachnospiraceaeUCG008.id.11328	TRUE	reported	P7b2Ke	0.503	textfile	high	0.00317973	22.3738
11	19572557	rs10741777	C	T	-0.0973842	0.0194791	7.68659e-07	7014	genus.LachnospiraceaeUCG008.id.11328	TRUE	reported	P7b2Ke	0.2614	textfile	high	0.00355081	24.987
16	84992314	rs955844	C	A	0.112064	0.0228369	1.80994e-06	6863	genus.LachnospiraceaeUCG008.id.11328	TRUE	reported	P7b2Ke	0.1998	textfile	high	0.00349641	24.0731
4	114220647	rs67078837	C	T	-0.0845848	0.0170693	7.68189e-07	7016	genus.LachnospiraceaeUCG008.id.11328	TRUE	reported	P7b2Ke	0.4583	textfile	high	0.00348777	24.5489
2	228100140	rs62277846	T	C	0.102292	0.0212319	1.58892e-06	7016	genus.LachnospiraceaeUCG008.id.11328	TRUE	reported	P7b2Ke	0.2356	textfile	high	0.00329751	23.2052
1	90818872	rs10801803	A	G	-0.117029	0.0243085	1.40029e-06	7017	genus.LachnospiraceaeUCG008.id.11328	TRUE	reported	P7b2Ke	0.162	textfile	high	0.00329222	23.1712
12	129539818	rs61944774	G	A	0.179838	0.0393797	6.34122e-06	6000	genus.LachnospiraceaeUCG008.id.11328	TRUE	reported	P7b2Ke	0.0577	textfile	high	0.00346385	20.8484
15	31697284	rs75356640	A	G	0.136523	0.0303128	9.83206e-06	6423	genus.LachnospiraceaeUCG008.id.11328	TRUE	reported	P7b2Ke	0.0885	textfile	high	0.00314814	20.2781
8	23071054	rs57254474	A	G	0.0886512	0.0199045	6.92061e-06	7017	genus.LachnospiraceaeUCG008.id.11328	TRUE	reported	P7b2Ke	0.2406	textfile	high	0.00281896	19.8309
6	81214803	rs57091572	G	A	-0.110443	0.0235801	2.85822e-06	6950	genus.LachnospiraceaeUCG008.id.11328	TRUE	reported	P7b2Ke	0.1402	textfile	high	0.0031465	21.9309
10	83848397	rs11192447	G	A	0.126592	0.024345	4.68957e-07	12695	genus.LachnospiraceaeUCG010.id.11330	TRUE	reported	ziGclT	0.0746	textfile	high	0.00212538	27.0349
21	44079875	rs9981767	C	A	0.0655062	0.0131994	9.96373e-07	12816	genus.LachnospiraceaeUCG010.id.11330	TRUE	reported	ziGclT	0.3161	textfile	high	0.00191809	24.6256
14	29872341	rs74315802	T	G	0.0867262	0.0183477	3.19006e-06	12715	genus.LachnospiraceaeUCG010.id.11330	TRUE	reported	ziGclT	0.1213	textfile	high	0.00175412	22.3393
9	92267239	rs12346653	T	C	0.0657686	0.0139569	2.70321e-06	12816	genus.LachnospiraceaeUCG010.id.11330	TRUE	reported	ziGclT	0.2744	textfile	high	0.00172963	22.2019
19	42586245	rs10414815	C	T	0.10453	0.0230253	4.23977e-06	11564	genus.LachnospiraceaeUCG010.id.11330	TRUE	reported	ziGclT	0.1193	textfile	high	0.00177905	20.606
1	224897491	rs72761829	T	A	0.111884	0.0238893	2.57651e-06	11488	genus.LachnospiraceaeUCG010.id.11330	TRUE	reported	ziGclT	0.0716	textfile	high	0.0019057	21.9306
2	185862591	rs72894957	A	G	0.222263	0.0486425	5.68428e-06	4316	genus.LachnospiraceaeUCG010.id.11330	TRUE	reported	ziGclT	0.0477	textfile	high	0.00481421	20.869
5	8146371	rs336138	T	G	0.0779543	0.0171865	7.48417e-06	13236	genus.LachnospiraceaeUCG010.id.11330	TRUE	reported	ziGclT	0.163	textfile	high	0.00155193	20.5701
7	81410263	rs4576377	C	A	-0.0572001	0.0127043	7.63056e-06	13225	genus.LachnospiraceaeUCG010.id.11330	TRUE	reported	ziGclT	0.3837	textfile	high	0.00153049	20.2687
21	33193567	rs2833528	T	C	-0.0562148	0.0127763	9.9199e-06	13233	genus.LachnospiraceaeUCG010.id.11330	TRUE	reported	ziGclT	0.3608	textfile	high	0.00146082	19.3564
9	85576178	rs2153460	T	A	-0.0684038	0.0156562	9.17312e-06	13236	genus.LachnospiraceaeUCG010.id.11330	TRUE	reported	ziGclT	0.1839	textfile	high	0.00144015	19.0864
6	84772845	rs17730011	A	G	-0.0702357	0.015706	7.84597e-06	13226	genus.LachnospiraceaeUCG010.id.11330	TRUE	reported	ziGclT	0.2187	textfile	high	0.00150973	19.9948
19	6928017	rs921925	C	A	0.0985077	0.0203229	9.71665e-07	6952	genus.Lactobacillus.id.1837	TRUE	reported	qX98QL	0.2624	textfile	high	0.00336817	23.4879
1	18501459	rs16861661	A	G	-0.183147	0.038148	1.2781e-06	5325	genus.Lactobacillus.id.1837	TRUE	reported	qX98QL	0.0497	textfile	high	0.00430983	23.0405
8	69010103	rs768253	G	T	-0.079195	0.0171791	4.2477e-06	6958	genus.Lactobacillus.id.1837	TRUE	reported	qX98QL	0.3907	textfile	high	0.00304499	21.2456
2	28903275	rs11674854	T	C	-0.0852686	0.0176504	1.592e-06	6655	genus.Lactobacillus.id.1837	TRUE	reported	qX98QL	0.4274	textfile	high	0.00349464	23.3314
16	73890910	rs328312	A	T	0.0815092	0.0169441	1.40618e-06	6950	genus.Lactobacillus.id.1837	TRUE	reported	qX98QL	0.4473	textfile	high	0.00331854	23.134
20	54192992	rs6092149	T	A	-0.0801344	0.017149	3.29042e-06	6906	genus.Lactobacillus.id.1837	TRUE	reported	qX98QL	0.4433	textfile	high	0.00315185	21.8292
6	151027636	rs75127669	A	C	0.139784	0.0310414	6.83434e-06	6840	genus.Lactobacillus.id.1837	TRUE	reported	qX98QL	0.0706	textfile	high	0.00295591	20.2724
3	173151665	rs77478751	G	A	-0.219886	0.0475759	7.32705e-06	3669	genus.Lactobacillus.id.1837	TRUE	reported	qX98QL	0.0537	textfile	high	0.0057883	21.3493
2	135755629	rs1530559	A	G	0.0804001	0.0178207	4.93109e-06	6655	genus.Lactobacillus.id.1837	TRUE	reported	qX98QL	0.5676	textfile	high	0.00304921	20.3484
4	109896462	rs62314653	A	C	0.187692	0.0394585	2.24383e-06	5944	genus.Lactobacillus.id.1837	TRUE	reported	qX98QL	0.0626	textfile	high	0.00379212	22.6185
13	23834968	rs7399658	A	G	-0.107134	0.0221883	3.12099e-06	6613	genus.Lactobacillus.id.1837	TRUE	reported	qX98QL	0.2157	textfile	high	0.003513	23.3063
2	199312684	rs12693845	T	C	-0.0805447	0.0177429	8.9632e-06	6958	genus.Lactobacillus.id.1837	TRUE	reported	qX98QL	0.3569	textfile	high	0.00295296	20.6016
10	71518643	rs55910161	T	C	0.146426	0.0307367	2.36214e-06	3836	genus.Lactococcus.id.1851	TRUE	reported	BGWZ12	0.1352	textfile	high	0.00588141	22.6827
2	31266049	rs12621813	A	G	0.108423	0.0239978	6.60829e-06	4057	genus.Lactococcus.id.1851	TRUE	reported	BGWZ12	0.2823	textfile	high	0.00500624	20.4025
2	54114864	rs2293361	T	C	-0.199221	0.0430969	1.39593e-06	3787	genus.Lactococcus.id.1851	TRUE	reported	BGWZ12	0.0646	textfile	high	0.00561099	21.3574
13	113472525	rs7992246	C	T	0.104232	0.0230786	4.44724e-06	4057	genus.Lactococcus.id.1851	TRUE	reported	BGWZ12	0.3469	textfile	high	0.00500264	20.3877
18	64699550	rs34757988	C	G	0.122294	0.0228976	8.95039e-08	4055	genus.Lactococcus.id.1851	TRUE	reported	BGWZ12	0.326	textfile	high	0.00698545	28.5112
22	31532568	rs757872	C	G	0.140799	0.027582	4.36882e-07	3792	genus.Lactococcus.id.1851	TRUE	reported	BGWZ12	0.2058	textfile	high	0.00682506	26.0447
17	2699935	rs123059	C	T	-0.13671	0.0274694	1.26562e-06	3760	genus.Lactococcus.id.1851	TRUE	reported	BGWZ12	0.2217	textfile	high	0.00654429	24.7555
12	113161438	rs4766997	T	C	0.114599	0.023839	2.06145e-06	4053	genus.Lactococcus.id.1851	TRUE	reported	BGWZ12	0.2962	textfile	high	0.00566945	23.0979
19	28767353	rs10417872	G	T	0.118306	0.024522	1.28678e-06	4056	genus.Lactococcus.id.1851	TRUE	reported	BGWZ12	0.2584	textfile	high	0.00570582	23.2641
1	116887742	rs6674304	T	C	0.200758	0.0442121	6.17759e-06	3869	genus.Lactococcus.id.1851	TRUE	reported	BGWZ12	0.0686	textfile	high	0.00530096	20.608
7	14650221	rs17168302	A	G	0.191857	0.0424761	6.28602e-06	4023	genus.Lactococcus.id.1851	TRUE	reported	BGWZ12	0.0656	textfile	high	0.00504565	20.3915
11	45826561	rs61884471	A	G	0.124426	0.0248431	1.01163e-06	11559	genus.Marvinbryantia.id.2005	TRUE	reported	6LxMCa	0.0845	textfile	high	0.00216546	25.0806
10	12516924	rs2724813	G	A	-0.0840769	0.0167551	6.28451e-07	11610	genus.Marvinbryantia.id.2005	TRUE	reported	6LxMCa	0.2008	textfile	high	0.00216415	25.1759
1	58441860	rs1187983	T	C	-0.0935456	0.0193174	2.02427e-06	11896	genus.Marvinbryantia.id.2005	TRUE	reported	6LxMCa	0.1223	textfile	high	0.00196739	23.4463
6	132881664	rs2842896	T	C	-0.0649396	0.0131146	7.25363e-07	11709	genus.Marvinbryantia.id.2005	TRUE	reported	6LxMCa	0.5278	textfile	high	0.00208967	24.515
16	5938448	rs11645029	C	G	-0.060618	0.0131551	4.14752e-06	11709	genus.Marvinbryantia.id.2005	TRUE	reported	6LxMCa	0.4523	textfile	high	0.00181012	21.2295
18	46255637	rs12963345	C	G	-0.059681	0.0132289	6.60378e-06	11709	genus.Marvinbryantia.id.2005	TRUE	reported	6LxMCa	0.4583	textfile	high	0.00173522	20.3495
3	166039765	rs2863363	G	A	0.0634861	0.0136323	3.11281e-06	11950	genus.Marvinbryantia.id.2005	TRUE	reported	6LxMCa	0.3678	textfile	high	0.00181161	21.6844
11	79518683	rs72948274	C	A	-0.126354	0.0272212	3.2591e-06	11561	genus.Marvinbryantia.id.2005	TRUE	reported	6LxMCa	0.0577	textfile	high	0.0018602	21.5421
19	4542097	rs146541147	A	G	0.118845	0.0268423	6.86288e-06	10778	genus.Marvinbryantia.id.2005	TRUE	reported	6LxMCa	0.0706	textfile	high	0.00181551	19.5995
13	86079090	rs11620597	C	T	0.119479	0.0271688	7.80178e-06	11031	genus.Marvinbryantia.id.2005	TRUE	reported	6LxMCa	0.0527	textfile	high	0.00175013	19.336
14	21577837	rs8006832	T	G	-0.0952415	0.0216699	6.58083e-06	11412	genus.Marvinbryantia.id.2005	TRUE	reported	6LxMCa	0.1113	textfile	high	0.00168983	19.3136
1	211400180	rs3125832	C	A	0.0679323	0.015012	5.02731e-06	11709	genus.Marvinbryantia.id.2005	TRUE	reported	6LxMCa	0.2624	textfile	high	0.00174581	20.4739
13	41963791	rs76029318	C	T	0.222849	0.0454319	1.07552e-06	3387	genus.Methanobrevibacter.id.123	TRUE	reported	Fm5DUn	0.0646	textfile	high	0.00705357	24.0459
2	125440268	rs10202904	G	T	-0.112811	0.0239106	3.08549e-06	3583	genus.Methanobrevibacter.id.123	TRUE	reported	Fm5DUn	0.4672	textfile	high	0.00617426	22.2474
4	104418307	rs894996	A	C	0.214213	0.0456045	3.81567e-06	3479	genus.Methanobrevibacter.id.123	TRUE	reported	Fm5DUn	0.0716	textfile	high	0.00630195	22.0509
11	89349287	rs11018665	T	A	0.113013	0.0254343	7.03099e-06	3586	genus.Methanobrevibacter.id.123	TRUE	reported	Fm5DUn	0.341	textfile	high	0.00547551	19.7323
10	112266046	rs1334944	C	T	0.115197	0.0255492	7.6138e-06	3586	genus.Methanobrevibacter.id.123	TRUE	reported	Fm5DUn	0.2853	textfile	high	0.00563712	20.318
3	15053083	rs6776814	C	T	-0.188956	0.0419905	8.04905e-06	3283	genus.Methanobrevibacter.id.123	TRUE	reported	Fm5DUn	0.0895	textfile	high	0.00613025	20.2374
15	31516919	rs4779844	C	G	0.109639	0.0247979	9.28281e-06	3585	genus.Methanobrevibacter.id.123	TRUE	reported	Fm5DUn	0.3241	textfile	high	0.0054231	19.5369
19	52925820	rs4802933	G	A	-0.135628	0.0308139	9.73818e-06	3586	genus.Methanobrevibacter.id.123	TRUE	reported	Fm5DUn	0.1779	textfile	high	0.00537352	19.3627
15	58063881	rs503751	G	C	0.0618294	0.0118887	2.07625e-07	14218	genus.Odoribacter.id.952	TRUE	reported	8rmTrW	0.5199	textfile	high	0.00189872	27.0436
12	67655943	rs77779484	A	G	-0.133489	0.0268526	6.56256e-07	11935	genus.Odoribacter.id.952	TRUE	reported	8rmTrW	0.0586	textfile	high	0.00206633	24.7086
19	49523088	rs10423795	T	C	0.0550695	0.0121164	6.57936e-06	14135	genus.Odoribacter.id.952	TRUE	reported	8rmTrW	0.4066	textfile	high	0.0014593	20.6544
4	11907559	rs6856150	A	G	0.0881922	0.0194146	6.0595e-06	14597	genus.Odoribacter.id.952	TRUE	reported	8rmTrW	0.1183	textfile	high	0.00141164	20.6321
8	1266824	rs10093869	G	A	-0.0577795	0.0125389	3.67441e-06	14218	genus.Odoribacter.id.952	TRUE	reported	8rmTrW	0.3757	textfile	high	0.00149121	21.2308
8	69677480	rs74553962	G	T	0.121449	0.0264106	9.48684e-06	11803	genus.Odoribacter.id.952	TRUE	reported	8rmTrW	0.0626	textfile	high	0.00178839	21.1426
17	46763962	rs4793970	G	A	-0.0576329	0.0129154	6.02696e-06	14687	genus.Odoribacter.id.952	TRUE	reported	8rmTrW	0.3012	textfile	high	0.00135395	19.9098
14	70944224	rs28417404	G	A	-0.0726896	0.0161372	3.68032e-06	14698	genus.Odoribacter.id.952	TRUE	reported	8rmTrW	0.169	textfile	high	0.00137858	20.2876
11	6848360	rs16918425	T	A	0.0999781	0.0223785	8.85048e-06	13689	genus.Odoribacter.id.952	TRUE	reported	8rmTrW	0.0746	textfile	high	0.00145595	19.9566
19	4925018	rs62112538	T	C	-0.19943	0.0407033	1.1882e-06	3630	genus.Olsenella.id.822	TRUE	reported	MU7k0h	0.0805	textfile	high	0.00656984	23.993
2	150077190	rs1035588	G	A	-0.108148	0.0236848	4.85501e-06	3739	genus.Olsenella.id.822	TRUE	reported	MU7k0h	0.3827	textfile	high	0.00554536	20.8386
1	247642270	rs35225860	G	A	-0.223604	0.0482391	3.87041e-06	3630	genus.Olsenella.id.822	TRUE	reported	MU7k0h	0.0567	textfile	high	0.00588422	21.4743
9	21884425	rs72691585	A	C	-0.249079	0.0520814	2.95294e-06	3078	genus.Olsenella.id.822	TRUE	reported	MU7k0h	0.0686	textfile	high	0.00737606	22.8573
6	10422207	rs9460691	A	C	0.119966	0.0268645	7.28354e-06	3739	genus.Olsenella.id.822	TRUE	reported	MU7k0h	0.2167	textfile	high	0.00530508	19.9308
10	10777085	rs17148768	A	G	0.140434	0.0295602	2.1984e-06	3648	genus.Olsenella.id.822	TRUE	reported	MU7k0h	0.2117	textfile	high	0.00614891	22.5576
4	174810498	rs61090148	G	A	-0.104783	0.0231343	6.43728e-06	3739	genus.Olsenella.id.822	TRUE	reported	MU7k0h	0.4225	textfile	high	0.00545678	20.5039
1	179629191	rs7540303	T	C	0.108044	0.023638	5.32027e-06	3739	genus.Olsenella.id.822	TRUE	reported	MU7k0h	0.4215	textfile	high	0.00555654	20.8808
1	231960352	rs2759329	A	G	-0.111131	0.0237218	3.43201e-06	3739	genus.Olsenella.id.822	TRUE	reported	MU7k0h	0.34	textfile	high	0.00583552	21.9353
20	19969568	rs6046522	T	C	0.122938	0.0269928	4.48455e-06	3705	genus.Olsenella.id.822	TRUE	reported	MU7k0h	0.2863	textfile	high	0.00556758	20.7322
17	59632873	rs8066522	A	G	-0.106529	0.0240379	9.70095e-06	3739	genus.Olsenella.id.822	TRUE	reported	MU7k0h	0.3469	textfile	high	0.00522528	19.6295
12	82366390	rs137917150	A	T	-0.174992	0.0388394	4.61985e-06	5733	genus.Oscillibacter.id.2063	TRUE	reported	kx2s8J	0.0616	textfile	high	0.00352838	20.2927
8	11116314	rs11990279	C	T	-0.0824934	0.0180457	4.94298e-06	8528	genus.Oscillibacter.id.2063	TRUE	reported	kx2s8J	0.2396	textfile	high	0.00244444	20.8923
6	28580593	rs9393920	G	A	-0.0744662	0.0151081	9.92237e-07	8930	genus.Oscillibacter.id.2063	TRUE	reported	kx2s8J	0.4354	textfile	high	0.00271311	24.2885
1	184942671	rs234108	G	A	0.0749553	0.0152632	9.16336e-07	8694	genus.Oscillibacter.id.2063	TRUE	reported	kx2s8J	0.4801	textfile	high	0.00276624	24.1109
14	32270129	rs36095275	T	C	-0.0752368	0.0156861	1.39627e-06	8694	genus.Oscillibacter.id.2063	TRUE	reported	kx2s8J	0.3618	textfile	high	0.00263914	23.0001
14	21479605	rs11627628	C	T	0.143961	0.0290223	1.0092e-06	8486	genus.Oscillibacter.id.2063	TRUE	reported	kx2s8J	0.0726	textfile	high	0.0028911	24.5992
22	44834707	rs133832	C	A	-0.0795527	0.0162411	1.14719e-06	8926	genus.Oscillibacter.id.2063	TRUE	reported	kx2s8J	0.3131	textfile	high	0.00268076	23.9874
20	49507892	rs761240	G	T	-0.17664	0.0388812	2.03841e-06	5185	genus.Oscillibacter.id.2063	TRUE	reported	kx2s8J	0.0666	textfile	high	0.00396481	20.6314
4	3656291	rs12649930	G	T	0.121589	0.0259612	4.09379e-06	8794	genus.Oscillibacter.id.2063	TRUE	reported	kx2s8J	0.0944	textfile	high	0.00248811	21.93
10	116469806	rs75453768	T	G	0.12212	0.0268629	5.34738e-06	8256	genus.Oscillibacter.id.2063	TRUE	reported	kx2s8J	0.0865	textfile	high	0.00249696	20.6615
2	179457147	rs16866406	G	A	0.0988765	0.0208795	3.07821e-06	8930	genus.Oscillibacter.id.2063	TRUE	reported	kx2s8J	0.1392	textfile	high	0.00250498	22.4206
8	21598077	rs4506202	G	A	-0.0711323	0.0152261	3.20825e-06	8694	genus.Oscillibacter.id.2063	TRUE	reported	kx2s8J	0.5159	textfile	high	0.00250408	21.8201
11	79013843	rs61883564	G	A	-0.101351	0.0221016	3.38712e-06	8930	genus.Oscillibacter.id.2063	TRUE	reported	kx2s8J	0.1243	textfile	high	0.00234931	21.024
9	1798324	rs16934185	G	A	-0.129568	0.028157	4.38031e-06	8492	genus.Oscillibacter.id.2063	TRUE	reported	kx2s8J	0.1044	textfile	high	0.0024873	21.1698
11	25973451	rs12417956	G	C	0.0785431	0.0174075	6.02626e-06	8928	genus.Oscillibacter.id.2063	TRUE	reported	kx2s8J	0.2445	textfile	high	0.00227511	20.3539
6	36931994	rs6901560	G	C	0.0855032	0.018693	6.20951e-06	8525	genus.Oscillibacter.id.2063	TRUE	reported	kx2s8J	0.1988	textfile	high	0.0024482	20.9172
20	18003390	rs62206502	A	C	-0.0681423	0.0151349	6.59895e-06	8883	genus.Oscillibacter.id.2063	TRUE	reported	kx2s8J	0.4592	textfile	high	0.0022768	20.2664
4	89483300	rs28889936	C	A	0.114051	0.0252838	3.36585e-06	9758	genus.Oscillospira.id.2064	TRUE	reported	HpPrjK	0.1083	textfile	high	0.00208088	20.3433
6	18093691	rs12206468	A	G	-0.133016	0.0269733	1.04222e-06	9554	genus.Oscillospira.id.2064	TRUE	reported	HpPrjK	0.0636	textfile	high	0.00253891	24.3134
3	172373615	rs73038677	A	T	-0.08321	0.0168666	1.0943e-06	10195	genus.Oscillospira.id.2064	TRUE	reported	HpPrjK	0.1819	textfile	high	0.00238164	24.334
14	28151415	rs1954532	C	T	-0.0826246	0.0175252	2.26773e-06	9841	genus.Oscillospira.id.2064	TRUE	reported	HpPrjK	0.2087	textfile	high	0.00225359	22.2232
1	76803093	rs751183	C	T	-0.0774322	0.0172216	6.85127e-06	9841	genus.Oscillospira.id.2064	TRUE	reported	HpPrjK	0.2455	textfile	high	0.00205007	20.2121
17	14881860	rs8076323	G	A	0.0715392	0.0156539	5.61316e-06	10193	genus.Oscillospira.id.2064	TRUE	reported	HpPrjK	0.2575	textfile	high	0.00204481	20.8814
6	56160483	rs72866977	C	A	-0.130569	0.0281674	5.62701e-06	9098	genus.Oscillospira.id.2064	TRUE	reported	HpPrjK	0.0696	textfile	high	0.00235622	21.4828
6	170474630	rs62422654	T	C	0.0898456	0.0198088	6.46754e-06	9769	genus.Oscillospira.id.2064	TRUE	reported	HpPrjK	0.1471	textfile	high	0.00210142	20.5678
16	89792856	rs12925026	C	T	0.13559	0.030678	9.31021e-06	8200	genus.Oscillospira.id.2064	TRUE	reported	HpPrjK	0.0726	textfile	high	0.0023766	19.5297
3	171947435	rs4428215	A	G	0.130293	0.0242237	7.51071e-08	4655	genus.Oxalobacter.id.2978	TRUE	reported	s0b65A	0.2604	textfile	high	0.00617658	28.9183
9	87514407	rs736744	T	C	0.117882	0.0211262	2.57471e-08	4655	genus.Oxalobacter.id.2978	TRUE	reported	s0b65A	0.4155	textfile	high	0.0066441	31.1218
22	37421469	rs6000536	T	C	-0.130992	0.0253804	2.06054e-07	4654	genus.Oxalobacter.id.2978	TRUE	reported	s0b65A	0.2107	textfile	high	0.00569099	26.626
4	189935314	rs36057338	T	G	0.207847	0.0421439	8.79803e-07	4244	genus.Oxalobacter.id.2978	TRUE	reported	s0b65A	0.0755	textfile	high	0.0056985	24.3116
20	59502888	rs6071435	A	T	-0.105512	0.021489	1.07431e-06	4635	genus.Oxalobacter.id.2978	TRUE	reported	s0b65A	0.3638	textfile	high	0.00517455	24.0984
9	19682558	rs12002250	C	A	0.217122	0.0466317	1.41504e-06	4297	genus.Oxalobacter.id.2978	TRUE	reported	s0b65A	0.0596	textfile	high	0.0050199	21.6693
6	38550301	rs1569853	C	T	-0.138078	0.0296981	3.64501e-06	4492	genus.Oxalobacter.id.2978	TRUE	reported	s0b65A	0.1382	textfile	high	0.0047892	21.607
12	96819204	rs11108500	G	A	-0.199099	0.0427327	3.74279e-06	4303	genus.Oxalobacter.id.2978	TRUE	reported	s0b65A	0.0765	textfile	high	0.00501952	21.6979
8	20902693	rs10464997	A	G	0.137691	0.0294804	3.29754e-06	4650	genus.Oxalobacter.id.2978	TRUE	reported	s0b65A	0.1531	textfile	high	0.00466939	21.8051
15	93941937	rs111966731	C	T	0.213114	0.047162	7.29863e-06	3931	genus.Oxalobacter.id.2978	TRUE	reported	s0b65A	0.0716	textfile	high	0.00516759	20.4089
8	115560689	rs6993398	A	G	0.127217	0.0278855	7.12773e-06	4656	genus.Oxalobacter.id.2978	TRUE	reported	s0b65A	0.1531	textfile	high	0.00445026	20.8041
11	126582578	rs3862635	T	C	-0.172142	0.0394026	9.18685e-06	4469	genus.Oxalobacter.id.2978	TRUE	reported	s0b65A	0.0785	textfile	high	0.00425268	19.0778
9	2217340	rs60884758	T	C	-0.0702667	0.0142249	5.70689e-07	17293	genus.Parabacteroides.id.954	TRUE	reported	t84V8i	0.165	textfile	high	0.00140902	24.3978
5	169360155	rs3860755	C	G	0.0558784	0.0116625	1.71325e-06	17294	genus.Parabacteroides.id.954	TRUE	reported	t84V8i	0.3082	textfile	high	0.00132567	22.954
6	47368687	rs4236095	A	G	0.0761961	0.0157042	1.93145e-06	16383	genus.Parabacteroides.id.954	TRUE	reported	t84V8i	0.1252	textfile	high	0.00143489	23.5387
3	191572365	rs115602804	A	G	0.10308	0.0222736	1.93059e-06	16394	genus.Parabacteroides.id.954	TRUE	reported	t84V8i	0.0666	textfile	high	0.00130472	21.4149
3	52354847	rs114567323	C	T	0.186478	0.0405199	5.65487e-06	5859	genus.Parabacteroides.id.954	TRUE	reported	t84V8i	0.0467	textfile	high	0.00360185	21.1723
12	56396953	rs7298818	T	C	0.0888832	0.0200902	8.53629e-06	16510	genus.Parabacteroides.id.954	TRUE	reported	t84V8i	0.0765	textfile	high	0.00118416	19.5712
1	85585609	rs6657302	C	T	-0.10452	0.0225521	9.75699e-06	16552	genus.Parabacteroides.id.954	TRUE	reported	t84V8i	0.0517	textfile	high	0.00129601	21.4768
6	165969505	rs11965579	C	G	0.162824	0.0381863	8.86592e-06	3890	genus.Parabacteroides.id.954	TRUE	reported	t84V8i	0.0348	textfile	high	0.00465207	18.1718
16	7045276	rs17141986	C	G	0.0500303	0.0111459	7.2741e-06	16825	genus.Parabacteroides.id.954	TRUE	reported	t84V8i	0.4274	textfile	high	0.00119608	20.1457
2	38037203	rs72893646	T	A	-0.0715594	0.0156668	8.83391e-06	16508	genus.Parabacteroides.id.954	TRUE	reported	t84V8i	0.1282	textfile	high	0.00126221	20.8604
5	174606261	rs2081023	G	A	-0.122561	0.0236507	2.638e-07	7178	genus.Paraprevotella.id.962	TRUE	reported	J8Avqp	0.1024	textfile	high	0.00372725	26.8468
17	69135631	rs9900242	G	A	-0.0852967	0.0175212	1.14068e-06	6900	genus.Paraprevotella.id.962	TRUE	reported	J8Avqp	0.3608	textfile	high	0.00342294	23.6926
13	86162420	rs9602779	C	A	-0.106692	0.0220263	6.92746e-07	7177	genus.Paraprevotella.id.962	TRUE	reported	J8Avqp	0.173	textfile	high	0.00325849	23.4561
3	149298792	rs140997932	C	T	-0.162376	0.0354178	2.11119e-06	6187	genus.Paraprevotella.id.962	TRUE	reported	J8Avqp	0.0646	textfile	high	0.00338567	21.0115
11	114526679	rs145020347	G	A	-0.12465	0.0262323	4.03009e-06	6859	genus.Paraprevotella.id.962	TRUE	reported	J8Avqp	0.1392	textfile	high	0.00328112	22.5727
12	114131978	rs4767113	T	C	0.0882466	0.018382	2.14357e-06	6900	genus.Paraprevotella.id.962	TRUE	reported	J8Avqp	0.2873	textfile	high	0.00332901	23.0402
1	195971173	rs3008582	C	T	0.10572	0.0227246	4.35989e-06	7175	genus.Paraprevotella.id.962	TRUE	reported	J8Avqp	0.1322	textfile	high	0.00300742	21.6373
11	41079703	rs4756632	T	G	-0.138905	0.0289897	3.81747e-06	7179	genus.Paraprevotella.id.962	TRUE	reported	J8Avqp	0.0934	textfile	high	0.00318787	22.9525
12	25249743	rs10842464	C	T	-0.0758215	0.0172568	6.59715e-06	7178	genus.Paraprevotella.id.962	TRUE	reported	J8Avqp	0.4185	textfile	high	0.00268223	19.2994
7	81759508	rs3801748	A	G	0.0779721	0.0171691	5.20177e-06	7179	genus.Paraprevotella.id.962	TRUE	reported	J8Avqp	0.3459	textfile	high	0.00286465	20.6187
18	69623804	rs7240324	G	T	-0.10229	0.0226948	5.95902e-06	6900	genus.Paraprevotella.id.962	TRUE	reported	J8Avqp	0.1909	textfile	high	0.00293556	20.3091
12	71978728	rs17109926	G	A	-0.0988335	0.0216172	6.75279e-06	7179	genus.Paraprevotella.id.962	TRUE	reported	J8Avqp	0.1879	textfile	high	0.00290325	20.8973
6	83459314	rs17785622	G	A	0.248065	0.0524304	1.92659e-06	3288	genus.Paraprevotella.id.962	TRUE	reported	J8Avqp	0.0596	textfile	high	0.00676219	22.3718
6	137615592	rs2090816	C	A	0.0840967	0.0177315	2.89715e-06	11385	genus.Parasutterella.id.2892	TRUE	reported	drY64c	0.1571	textfile	high	0.00197187	22.4901
12	126498824	rs1403396	T	A	-0.0756729	0.0159035	2.75519e-06	11378	genus.Parasutterella.id.2892	TRUE	reported	drY64c	0.2147	textfile	high	0.00198595	22.6371
17	14692867	rs55877868	C	A	-0.104458	0.0228089	2.87068e-06	10588	genus.Parasutterella.id.2892	TRUE	reported	drY64c	0.0964	textfile	high	0.00197696	20.9696
15	67316307	rs8039785	G	T	0.0618345	0.0133	3.62095e-06	11383	genus.Parasutterella.id.2892	TRUE	reported	drY64c	0.4523	textfile	high	0.00189529	21.6113
8	16674526	rs823424	A	G	-0.0713448	0.0156958	4.95295e-06	11386	genus.Parasutterella.id.2892	TRUE	reported	drY64c	0.2097	textfile	high	0.00181133	20.6576
4	15565736	rs35414597	A	T	-0.0684946	0.0142143	1.51206e-06	11386	genus.Parasutterella.id.2892	TRUE	reported	drY64c	0.339	textfile	high	0.00203519	23.2158
20	25599776	rs2387977	C	T	-0.0681778	0.0134756	5.38476e-07	11345	genus.Parasutterella.id.2892	TRUE	reported	drY64c	0.4583	textfile	high	0.00225117	25.5927
2	72235444	rs7572229	A	G	0.066273	0.0132736	6.31698e-07	11383	genus.Parasutterella.id.2892	TRUE	reported	drY64c	0.4901	textfile	high	0.00218519	24.9242
4	65556925	rs6828768	T	C	0.0636852	0.0132645	1.78328e-06	11386	genus.Parasutterella.id.2892	TRUE	reported	drY64c	0.5	textfile	high	0.00202043	23.0472
10	44293839	rs10899911	G	A	-0.0717102	0.0148151	1.15272e-06	11386	genus.Parasutterella.id.2892	TRUE	reported	drY64c	0.2724	textfile	high	0.00205346	23.4247
12	5275540	rs7303158	T	C	0.0646859	0.0134256	1.32776e-06	11386	genus.Parasutterella.id.2892	TRUE	reported	drY64c	0.4423	textfile	high	0.00203468	23.2101
2	178954708	rs78383039	C	T	-0.146315	0.0297119	1.57438e-06	9174	genus.Parasutterella.id.2892	TRUE	reported	drY64c	0.0666	textfile	high	0.00263638	24.2448
8	114804024	rs35055552	C	T	0.109554	0.0235433	3.34853e-06	9970	genus.Parasutterella.id.2892	TRUE	reported	drY64c	0.0775	textfile	high	0.00216714	21.649
3	30163689	rs11715853	A	G	-0.0662952	0.0146114	6.22913e-06	11386	genus.Parasutterella.id.2892	TRUE	reported	drY64c	0.3141	textfile	high	0.00180478	20.5828
12	53260710	rs7311004	C	T	-0.0617522	0.0136438	5.92054e-06	11384	genus.Parasutterella.id.2892	TRUE	reported	drY64c	0.3757	textfile	high	0.00179621	20.4812
3	156550415	rs62273907	G	A	0.229468	0.0502262	5.88384e-06	3691	genus.Parasutterella.id.2892	TRUE	reported	drY64c	0.0497	textfile	high	0.0056233	20.8617
3	193896709	rs6809952	A	G	-0.0684957	0.0150892	8.13349e-06	11077	genus.Parasutterella.id.2892	TRUE	reported	drY64c	0.2734	textfile	high	0.00185681	20.6024
4	35358594	rs10031059	C	T	-0.121167	0.0225844	1.23637e-07	5526	genus.Peptococcus.id.2037	TRUE	reported	DMJ1wW	0.2207	textfile	high	0.0051818	28.7734
3	17793504	rs75754569	G	C	0.181434	0.0319429	1.09884e-08	5481	genus.Peptococcus.id.2037	TRUE	reported	DMJ1wW	0.1103	textfile	high	0.00585169	32.2501
13	91182556	rs77681628	T	C	0.200307	0.0387328	2.68836e-07	4842	genus.Peptococcus.id.2037	TRUE	reported	DMJ1wW	0.0586	textfile	high	0.00549312	26.7336
6	99020289	rs6918730	A	G	0.135311	0.0289742	1.14732e-06	5656	genus.Peptococcus.id.2037	TRUE	reported	DMJ1wW	0.0974	textfile	high	0.00384114	21.8015
14	57985112	rs413827	A	G	0.110229	0.0237523	3.30085e-06	5482	genus.Peptococcus.id.2037	TRUE	reported	DMJ1wW	0.2127	textfile	high	0.00391328	21.529
2	33691809	rs2054133	A	G	0.0895433	0.0188332	2.14166e-06	5657	genus.Peptococcus.id.2037	TRUE	reported	DMJ1wW	0.4742	textfile	high	0.00398017	22.5978
10	78716030	rs11001941	A	G	-0.195611	0.0392217	1.32858e-06	5607	genus.Peptococcus.id.2037	TRUE	reported	DMJ1wW	0.0676	textfile	high	0.00441654	24.8645
9	104595848	rs7033353	G	T	0.090152	0.018995	2.21957e-06	5657	genus.Peptococcus.id.2037	TRUE	reported	DMJ1wW	0.4195	textfile	high	0.00396606	22.5174
22	50973113	rs5770862	C	T	0.162018	0.0356813	3.21957e-06	5431	genus.Peptococcus.id.2037	TRUE	reported	DMJ1wW	0.0666	textfile	high	0.00378197	20.6103
15	75073172	rs34282744	C	G	0.191797	0.0399832	1.83535e-06	5257	genus.Peptococcus.id.2037	TRUE	reported	DMJ1wW	0.0616	textfile	high	0.00435807	23.0019
11	968356	rs72850165	C	T	-0.134304	0.0300423	5.74152e-06	5627	genus.Peptococcus.id.2037	TRUE	reported	DMJ1wW	0.1083	textfile	high	0.00353911	19.9782
13	89245906	rs77614201	C	T	-0.175864	0.0387523	5.68322e-06	5329	genus.Peptococcus.id.2037	TRUE	reported	DMJ1wW	0.0596	textfile	high	0.00384979	20.5871
11	4019788	rs11030569	T	A	-0.17402	0.0374133	3.12991e-06	5329	genus.Peptococcus.id.2037	TRUE	reported	DMJ1wW	0.0775	textfile	high	0.00404335	21.6263
6	162239191	rs7766680	C	G	0.0976832	0.0214155	3.50768e-06	5655	genus.Peptococcus.id.2037	TRUE	reported	DMJ1wW	0.2485	textfile	high	0.00366569	20.7984
1	75971700	rs74592222	A	G	0.137957	0.0302965	8.55342e-06	5329	genus.Peptococcus.id.2037	TRUE	reported	DMJ1wW	0.1173	textfile	high	0.00387588	20.7272
20	43118017	rs36121075	G	A	-0.14067	0.030628	6.9872e-06	5301	genus.Peptococcus.id.2037	TRUE	reported	DMJ1wW	0.1282	textfile	high	0.00396355	21.0864
1	216223782	rs12069354	T	C	0.16763	0.03795	9.28339e-06	5352	genus.Peptococcus.id.2037	TRUE	reported	DMJ1wW	0.0666	textfile	high	0.0036323	19.5036
1	203102563	rs6427992	C	G	-0.0652458	0.0137508	2.08614e-06	11113	genus.Phascolarctobacterium.id.2168	TRUE	reported	PjQa1c	0.3926	textfile	high	0.00202179	22.5097
12	53098742	rs75882962	C	T	0.0968661	0.0190575	3.18987e-07	10710	genus.Phascolarctobacterium.id.2168	TRUE	reported	PjQa1c	0.167	textfile	high	0.00240644	25.8303
4	183252836	rs56157888	C	A	0.0954864	0.0193976	1.08506e-06	10031	genus.Phascolarctobacterium.id.2168	TRUE	reported	PjQa1c	0.17	textfile	high	0.00240987	24.227
3	168339417	rs56069061	A	G	-0.111306	0.0230694	1.87174e-06	11007	genus.Phascolarctobacterium.id.2168	TRUE	reported	PjQa1c	0.1014	textfile	high	0.00211045	23.2746
3	186553389	rs74540770	A	G	-0.121014	0.0258621	3.60275e-06	9403	genus.Phascolarctobacterium.id.2168	TRUE	reported	PjQa1c	0.0646	textfile	high	0.00232312	21.8905
17	73584441	rs76124218	G	C	-0.159361	0.0344532	2.66969e-06	7314	genus.Phascolarctobacterium.id.2168	TRUE	reported	PjQa1c	0.0517	textfile	high	0.00291663	21.3888
2	174436533	rs12618201	G	A	0.0641657	0.0138202	3.37696e-06	11113	genus.Phascolarctobacterium.id.2168	TRUE	reported	PjQa1c	0.3469	textfile	high	0.001936	21.5526
22	47841258	rs74847270	G	A	-0.104889	0.0230998	5.73099e-06	11098	genus.Phascolarctobacterium.id.2168	TRUE	reported	PjQa1c	0.0875	textfile	high	0.00185436	20.6142
14	21358155	rs28525131	A	G	-0.118657	0.0269048	8.22677e-06	10457	genus.Phascolarctobacterium.id.2168	TRUE	reported	PjQa1c	0.0944	textfile	high	0.00185658	19.4466
8	102434276	rs1264476	G	T	0.0767335	0.0166041	4.29567e-06	11104	genus.Phascolarctobacterium.id.2168	TRUE	reported	PjQa1c	0.1998	textfile	high	0.00191966	21.353
13	71376322	rs7982713	A	G	0.0726922	0.0163201	9.72164e-06	10710	genus.Phascolarctobacterium.id.2168	TRUE	reported	PjQa1c	0.2286	textfile	high	0.001849	19.8358
4	17051156	rs11929846	C	T	-0.0697199	0.0157969	8.88416e-06	11114	genus.Phascolarctobacterium.id.2168	TRUE	reported	PjQa1c	0.2097	textfile	high	0.0017496	19.4756
22	47942612	rs130483	G	A	0.0655056	0.0143596	6.79269e-06	11096	genus.Phascolarctobacterium.id.2168	TRUE	reported	PjQa1c	0.3479	textfile	high	0.00187195	20.8064
3	60474379	rs430270	C	A	0.139155	0.0297055	2.86846e-06	3318	genus.Prevotella7.id.11182	TRUE	reported	0jcLwP	0.2008	textfile	high	0.0065703	21.9312
2	12101762	rs57404562	A	C	0.155486	0.0316057	6.21576e-07	3487	genus.Prevotella7.id.11182	TRUE	reported	0jcLwP	0.1799	textfile	high	0.00689285	24.1883
18	71442664	rs9959718	A	G	0.133012	0.0275361	1.90058e-06	3489	genus.Prevotella7.id.11182	TRUE	reported	0jcLwP	0.2495	textfile	high	0.00664324	23.3199
22	24613952	rs9608249	G	A	-0.158213	0.0336317	2.06687e-06	3482	genus.Prevotella7.id.11182	TRUE	reported	0jcLwP	0.171	textfile	high	0.00631551	22.1176
2	242066314	rs2240542	T	C	0.12085	0.0261776	4.84146e-06	3489	genus.Prevotella7.id.11182	TRUE	reported	0jcLwP	0.2575	textfile	high	0.00607137	21.3002
10	133000320	rs2918132	T	C	-0.114648	0.0254916	6.42409e-06	3318	genus.Prevotella7.id.11182	TRUE	reported	0jcLwP	0.3678	textfile	high	0.00605937	20.2153
11	19943115	rs16937247	C	G	0.146098	0.0351529	9.63705e-06	3486	genus.Prevotella7.id.11182	TRUE	reported	0jcLwP	0.1402	textfile	high	0.0049305	17.263
16	47237609	rs118038478	G	A	0.205676	0.0468917	7.85422e-06	3295	genus.Prevotella7.id.11182	TRUE	reported	0jcLwP	0.0755	textfile	high	0.00580483	19.2269
1	3343802	rs12124567	G	A	-0.121281	0.0275017	9.48982e-06	3283	genus.Prevotella7.id.11182	TRUE	reported	0jcLwP	0.2624	textfile	high	0.00588887	19.4358
6	91019654	rs12195431	C	T	0.196528	0.0442322	8.72818e-06	3489	genus.Prevotella7.id.11182	TRUE	reported	0jcLwP	0.0785	textfile	high	0.00562626	19.7298
1	29736216	rs9426434	C	T	-0.123657	0.0278514	9.71711e-06	3318	genus.Prevotella7.id.11182	TRUE	reported	0jcLwP	0.2734	textfile	high	0.00590601	19.7007
11	39821773	rs79263163	C	A	-0.143982	0.031501	7.51048e-06	3489	genus.Prevotella7.id.11182	TRUE	reported	0jcLwP	0.1849	textfile	high	0.00595216	20.8795
19	639161	rs111509883	C	T	0.171131	0.0347624	1.24389e-06	6960	genus.Prevotella9.id.11183	TRUE	reported	GjmN2w	0.0845	textfile	high	0.0034699	24.2276
8	19115604	rs2683313	G	A	-0.0724576	0.0151603	1.68895e-06	10260	genus.Prevotella9.id.11183	TRUE	reported	GjmN2w	0.3082	textfile	high	0.00222147	22.8386
22	44236460	rs117271932	G	A	0.208089	0.0440393	2.81722e-06	4878	genus.Prevotella9.id.11183	TRUE	reported	GjmN2w	0.0467	textfile	high	0.00455608	22.3171
9	109009495	rs10512344	G	C	0.247373	0.0544087	3.19324e-06	3063	genus.Prevotella9.id.11183	TRUE	reported	GjmN2w	0.0328	textfile	high	0.00670347	20.6578
1	118852817	rs9428102	G	A	-0.0778845	0.0176068	4.61734e-06	10264	genus.Prevotella9.id.11183	TRUE	reported	GjmN2w	0.2366	textfile	high	0.00190281	19.5639
20	21470713	rs746764	C	T	-0.0915772	0.0193245	2.03999e-06	9385	genus.Prevotella9.id.11183	TRUE	reported	GjmN2w	0.173	textfile	high	0.00238719	22.4526
15	38513730	rs16966465	C	G	0.0743348	0.0165291	9.33202e-06	10261	genus.Prevotella9.id.11183	TRUE	reported	GjmN2w	0.2346	textfile	high	0.00196718	20.221
10	12497581	rs2104588	C	T	0.105558	0.023773	8.12987e-06	9268	genus.Prevotella9.id.11183	TRUE	reported	GjmN2w	0.1193	textfile	high	0.0021228	19.7117
10	122819400	rs11199734	T	A	0.0770209	0.0169462	7.00288e-06	10263	genus.Prevotella9.id.11183	TRUE	reported	GjmN2w	0.2177	textfile	high	0.00200874	20.6532
18	19993452	rs7232121	C	G	0.0671292	0.014423	3.76013e-06	9790	genus.Prevotella9.id.11183	TRUE	reported	GjmN2w	0.4791	textfile	high	0.00220786	21.6583
2	11232685	rs11685699	T	C	-0.141357	0.0295665	2.02552e-06	8342	genus.Prevotella9.id.11183	TRUE	reported	GjmN2w	0.0825	textfile	high	0.00273262	22.8525
22	26152738	rs9613013	A	G	0.0917591	0.0202697	6.10415e-06	9790	genus.Prevotella9.id.11183	TRUE	reported	GjmN2w	0.1451	textfile	high	0.00208888	20.4888
1	14161251	rs2495052	G	A	0.0838978	0.0188523	8.97142e-06	9790	genus.Prevotella9.id.11183	TRUE	reported	GjmN2w	0.1789	textfile	high	0.00201889	19.8008
2	91954502	rs72815774	C	T	-0.176186	0.0393068	8.78291e-06	5728	genus.Prevotella9.id.11183	TRUE	reported	GjmN2w	0.0706	textfile	high	0.00349529	20.0842
17	59421778	rs4968431	T	G	0.0640113	0.0144162	8.58441e-06	10271	genus.Prevotella9.id.11183	TRUE	reported	GjmN2w	0.3638	textfile	high	0.00191586	19.7118
22	37758730	rs4821647	C	G	0.0636957	0.0143983	9.9488e-06	10179	genus.Prevotella9.id.11183	TRUE	reported	GjmN2w	0.3638	textfile	high	0.00191893	19.5665
12	1794470	rs7976209	C	T	-0.0870786	0.0197951	7.28343e-06	10263	genus.Prevotella9.id.11183	TRUE	reported	GjmN2w	0.167	textfile	high	0.00188199	19.3475
4	161115744	rs12648235	C	T	0.0785902	0.0177676	7.39079e-06	10271	genus.Prevotella9.id.11183	TRUE	reported	GjmN2w	0.1571	textfile	high	0.00190126	19.5613
5	63736025	rs1304512	A	G	0.0761593	0.0165885	5.29082e-06	9790	genus.Prevotella9.id.11183	TRUE	reported	GjmN2w	0.2187	textfile	high	0.00214841	21.0739
18	71992502	rs7237249	T	C	-0.0823764	0.0182126	8.93303e-06	10271	genus.Prevotella9.id.11183	TRUE	reported	GjmN2w	0.1352	textfile	high	0.00198786	20.454
9	112657543	rs2900503	T	G	-0.172329	0.0326671	1.55282e-07	3320	genus.RikenellaceaeRC9gutgroup.id.11191	TRUE	reported	L4Ryb7	0.171	textfile	high	0.00831251	27.8121
4	149562638	rs17582787	G	A	-0.157739	0.0339924	3.55377e-06	3320	genus.RikenellaceaeRC9gutgroup.id.11191	TRUE	reported	L4Ryb7	0.1292	textfile	high	0.00644421	21.5206
11	102429543	rs7113155	C	G	0.114423	0.0247798	5.26481e-06	3334	genus.RikenellaceaeRC9gutgroup.id.11191	TRUE	reported	L4Ryb7	0.4523	textfile	high	0.00635467	21.3092
4	84698188	rs4270579	A	G	-0.118021	0.0271041	5.45647e-06	3331	genus.RikenellaceaeRC9gutgroup.id.11191	TRUE	reported	L4Ryb7	0.3042	textfile	high	0.00565992	18.9491
10	135010198	rs2998141	C	T	-0.136346	0.0293073	4.42373e-06	3330	genus.RikenellaceaeRC9gutgroup.id.11191	TRUE	reported	L4Ryb7	0.2217	textfile	high	0.00645772	21.631
7	73334987	rs4717843	T	G	-0.119376	0.0260548	4.7173e-06	3220	genus.RikenellaceaeRC9gutgroup.id.11191	TRUE	reported	L4Ryb7	0.3618	textfile	high	0.00647709	20.9792
1	164800873	rs9887954	A	G	-0.114849	0.0249013	4.80801e-06	3330	genus.RikenellaceaeRC9gutgroup.id.11191	TRUE	reported	L4Ryb7	0.4364	textfile	high	0.00634752	21.2595
16	76605358	rs7193937	C	G	0.124153	0.027741	6.18767e-06	3220	genus.RikenellaceaeRC9gutgroup.id.11191	TRUE	reported	L4Ryb7	0.2893	textfile	high	0.00618191	20.0171
6	165668732	rs80309088	A	G	0.17405	0.0383423	4.55642e-06	3170	genus.RikenellaceaeRC9gutgroup.id.11191	TRUE	reported	L4Ryb7	0.1292	textfile	high	0.0064583	20.5929
4	163830516	rs12501673	G	A	0.116395	0.0262253	6.28983e-06	3334	genus.RikenellaceaeRC9gutgroup.id.11191	TRUE	reported	L4Ryb7	0.325	textfile	high	0.00587361	19.6865
4	155865671	rs17032291	C	T	-0.169579	0.0368251	6.61004e-06	3206	genus.RikenellaceaeRC9gutgroup.id.11191	TRUE	reported	L4Ryb7	0.1412	textfile	high	0.00657093	21.1925
19	1970021	rs2074881	C	T	-0.142236	0.032391	9.44772e-06	3315	genus.RikenellaceaeRC9gutgroup.id.11191	TRUE	reported	L4Ryb7	0.1789	textfile	high	0.0057832	19.2712
5	31406285	rs7712231	G	A	0.156284	0.0350462	7.97036e-06	3334	genus.RikenellaceaeRC9gutgroup.id.11191	TRUE	reported	L4Ryb7	0.165	textfile	high	0.00592923	19.874
6	135411737	rs9389266	G	T	0.0722815	0.0162353	9.38461e-06	14187	genus.Romboutsia.id.11347	TRUE	reported	AAGy5x	0.169	textfile	high	0.00139519	19.8185
5	57229635	rs114398731	C	G	-0.131039	0.0293815	7.95851e-06	10326	genus.Romboutsia.id.11347	TRUE	reported	AAGy5x	0.0358	textfile	high	0.00192257	19.8868
7	106406824	rs28603357	C	T	-0.214911	0.0474739	8.52235e-06	3693	genus.Romboutsia.id.11347	TRUE	reported	AAGy5x	0.0636	textfile	high	0.00551854	20.482
11	99665050	rs11221428	C	T	-0.0726779	0.0158263	6.48646e-06	14187	genus.Romboutsia.id.11347	TRUE	reported	AAGy5x	0.1551	textfile	high	0.00148426	21.0855
7	145760298	rs62504452	G	A	-0.0710048	0.0156654	4.65831e-06	14178	genus.Romboutsia.id.11347	TRUE	reported	AAGy5x	0.166	textfile	high	0.00144693	20.5414
10	17019559	rs61841503	A	G	0.092888	0.0171454	3.99597e-08	13568	genus.Romboutsia.id.11347	TRUE	reported	AAGy5x	0.1372	textfile	high	0.00215859	29.3467
7	5319387	rs10279978	G	A	-0.0622202	0.0127675	1.17009e-06	14143	genus.Romboutsia.id.11347	TRUE	reported	AAGy5x	0.3479	textfile	high	0.0016764	23.7458
1	171903885	rs16843578	T	C	-0.0875276	0.0196779	5.08123e-06	14186	genus.Romboutsia.id.11347	TRUE	reported	AAGy5x	0.0825	textfile	high	0.00139274	19.7821
13	88725540	rs77702691	G	A	-0.094406	0.0208544	7.36973e-06	12487	genus.Romboutsia.id.11347	TRUE	reported	AAGy5x	0.1024	textfile	high	0.00163844	20.4895
2	16066705	rs75987356	A	G	-0.129578	0.0280454	6.70799e-06	10466	genus.Romboutsia.id.11347	TRUE	reported	AAGy5x	0.0686	textfile	high	0.00203552	21.3431
8	5088054	rs75200530	G	T	-0.190644	0.0421065	5.06555e-06	5246	genus.Romboutsia.id.11347	TRUE	reported	AAGy5x	0.0467	textfile	high	0.00389249	20.492
13	32720756	rs9567264	T	C	0.0580018	0.0127495	5.75689e-06	14180	genus.Romboutsia.id.11347	TRUE	reported	AAGy5x	0.3201	textfile	high	0.00145743	20.6937
7	78136725	rs34302036	G	A	0.0550261	0.0120835	5.87667e-06	14185	genus.Romboutsia.id.11347	TRUE	reported	AAGy5x	0.4145	textfile	high	0.00145979	20.7345
11	133834657	rs7109293	G	A	0.0919112	0.0205738	6.98354e-06	14141	genus.Romboutsia.id.11347	TRUE	reported	AAGy5x	0.0924	textfile	high	0.00140933	19.9547
8	3391361	rs10091895	C	T	-0.0649918	0.0145501	6.61596e-06	14188	genus.Romboutsia.id.11347	TRUE	reported	AAGy5x	0.2137	textfile	high	0.00140428	19.9491
12	50650057	rs2160994	C	T	0.0550687	0.0112481	9.6985e-07	17444	genus.Roseburia.id.2012	TRUE	reported	6VVOJh	0.3797	textfile	high	0.00137217	23.9663
16	8307948	rs2034589	C	G	0.0629765	0.0123489	5.01161e-07	17846	genus.Roseburia.id.2012	TRUE	reported	6VVOJh	0.2276	textfile	high	0.00145521	26.0047
4	119349	rs116270582	A	T	-0.153844	0.0329324	1.19525e-06	9099	genus.Roseburia.id.2012	TRUE	reported	6VVOJh	0.0487	textfile	high	0.00239265	21.8182
11	12009569	rs16910295	C	T	-0.0980434	0.020957	2.91111e-06	16648	genus.Roseburia.id.2012	TRUE	reported	6VVOJh	0.0606	textfile	high	0.00131295	21.884
1	95178974	rs12740451	C	T	0.0697527	0.0153607	7.34264e-06	17837	genus.Roseburia.id.2012	TRUE	reported	6VVOJh	0.1252	textfile	high	0.00115471	20.6181
3	57116228	rs6445851	A	G	-0.0497336	0.0108158	3.52721e-06	17851	genus.Roseburia.id.2012	TRUE	reported	6VVOJh	0.4006	textfile	high	0.00118305	21.1413
13	103117486	rs9300744	T	C	-0.0588452	0.0126228	4.75118e-06	17854	genus.Roseburia.id.2012	TRUE	reported	6VVOJh	0.2386	textfile	high	0.00121576	21.7301
5	89598914	rs2943022	C	T	0.0493786	0.0106763	4.11408e-06	17854	genus.Roseburia.id.2012	TRUE	reported	6VVOJh	0.4602	textfile	high	0.00119668	21.3887
6	12774611	rs6930661	T	C	-0.0961587	0.0204975	2.47942e-06	16945	genus.Roseburia.id.2012	TRUE	reported	6VVOJh	0.0755	textfile	high	0.00129709	22.0052
10	16051097	rs4748237	C	G	0.0488326	0.0106404	4.67223e-06	17851	genus.Roseburia.id.2012	TRUE	reported	6VVOJh	0.4046	textfile	high	0.00117849	21.0597
1	145655256	rs147990086	G	A	-0.0578936	0.01324	8.92942e-06	17840	genus.Roseburia.id.2012	TRUE	reported	6VVOJh	0.1909	textfile	high	0.0010706	19.1178
5	125076494	rs329182	C	T	0.0690327	0.0152884	5.90142e-06	17854	genus.Roseburia.id.2012	TRUE	reported	6VVOJh	0.1571	textfile	high	0.00114065	20.3862
1	194183650	rs302266	C	T	-0.0777312	0.0172985	8.12587e-06	17056	genus.Roseburia.id.2012	TRUE	reported	6VVOJh	0.1203	textfile	high	0.00118245	20.1893
6	166170836	rs75326254	T	C	-0.104628	0.0230897	7.50204e-06	15893	genus.Roseburia.id.2012	TRUE	reported	6VVOJh	0.0636	textfile	high	0.0012903	20.5307
15	86512809	rs55858165	C	A	0.179284	0.0404954	9.98975e-06	5447	genus.Roseburia.id.2012	TRUE	reported	6VVOJh	0.0775	textfile	high	0.00358555	19.5936
15	37859065	rs57466170	T	C	0.0741405	0.0171601	8.30102e-06	17333	genus.Roseburia.id.2012	TRUE	reported	6VVOJh	0.0865	textfile	high	0.0010758	18.6647
5	96018066	rs28040	C	G	0.0565693	0.0126792	9.26141e-06	17854	genus.Roseburia.id.2012	TRUE	reported	6VVOJh	0.2127	textfile	high	0.00111367	19.9035
5	144135655	rs78753150	C	A	0.0968739	0.0214067	9.98312e-06	16303	genus.Roseburia.id.2012	TRUE	reported	6VVOJh	0.0586	textfile	high	0.00125459	20.4768
12	1891043	rs2286384	C	G	-0.0518814	0.0107482	1.43857e-06	17394	genus.Ruminiclostridium5.id.11355	TRUE	reported	KXr6pP	0.501	textfile	high	0.00133773	23.297
21	19151940	rs243585	G	C	-0.0585939	0.0121017	1.32681e-06	16906	genus.Ruminiclostridium5.id.11355	TRUE	reported	KXr6pP	0.3012	textfile	high	0.00138475	23.4402
20	41177956	rs79968837	G	A	-0.0950311	0.0193507	1.14623e-06	16602	genus.Ruminiclostridium5.id.11355	TRUE	reported	KXr6pP	0.0686	textfile	high	0.00145059	24.1148
10	12835085	rs2482038	A	C	0.0518991	0.0108777	1.70314e-06	17396	genus.Ruminiclostridium5.id.11355	TRUE	reported	KXr6pP	0.4384	textfile	high	0.00130686	22.7613
5	32477664	rs113753996	C	T	0.0820689	0.0174463	3.98895e-06	16680	genus.Ruminiclostridium5.id.11355	TRUE	reported	KXr6pP	0.1372	textfile	high	0.00132489	22.1259
6	50405920	rs1492620	C	T	-0.0830505	0.0180073	3.52577e-06	17397	genus.Ruminiclostridium5.id.11355	TRUE	reported	KXr6pP	0.0805	textfile	high	0.00122119	21.2685
8	131316030	rs2791343	C	T	0.051717	0.0113369	5.53959e-06	17392	genus.Ruminiclostridium5.id.11355	TRUE	reported	KXr6pP	0.34	textfile	high	0.00119512	20.808
10	35262588	rs10827477	G	A	-0.0547387	0.0115163	2.19177e-06	17391	genus.Ruminiclostridium5.id.11355	TRUE	reported	KXr6pP	0.3151	textfile	high	0.00129739	22.5896
20	60293505	rs6121460	A	G	0.0932955	0.0199206	2.64107e-06	17318	genus.Ruminiclostridium5.id.11355	TRUE	reported	KXr6pP	0.0805	textfile	high	0.00126494	21.9314
1	41878680	rs2801960	G	C	0.0520975	0.0115111	6.20872e-06	17387	genus.Ruminiclostridium5.id.11355	TRUE	reported	KXr6pP	0.3181	textfile	high	0.00117669	20.4809
2	103755970	rs73002572	C	G	0.181548	0.0414078	8.8222e-06	3761	genus.Ruminiclostridium5.id.11355	TRUE	reported	KXr6pP	0.0547	textfile	high	0.00508508	19.2125
16	86769909	rs8053158	G	A	-0.0740543	0.0159151	5.89806e-06	17397	genus.Ruminiclostridium5.id.11355	TRUE	reported	KXr6pP	0.1203	textfile	high	0.00124299	21.6487
13	108775162	rs1223978	C	T	0.0484169	0.0108254	8.16186e-06	17381	genus.Ruminiclostridium5.id.11355	TRUE	reported	KXr6pP	0.4801	textfile	high	0.00114956	20.0011
21	33811886	rs2833828	A	G	0.0489617	0.0108702	6.81651e-06	17397	genus.Ruminiclostridium5.id.11355	TRUE	reported	KXr6pP	0.4533	textfile	high	0.00116481	20.2856
3	55243531	rs4955951	G	A	-0.0713749	0.0165826	9.95519e-06	17397	genus.Ruminiclostridium5.id.11355	TRUE	reported	KXr6pP	0.0924	textfile	high	0.00106377	18.524
15	61047117	rs1871858	G	C	-0.105422	0.0237274	9.11606e-06	12818	genus.Ruminiclostridium6.id.11356	TRUE	reported	iDDloy	0.0795	textfile	high	0.00153769	19.7374
10	128214403	rs116969552	G	A	-0.166823	0.0376681	9.15949e-06	6824	genus.Ruminiclostridium6.id.11356	TRUE	reported	iDDloy	0.0358	textfile	high	0.00286601	19.6081
19	49209339	rs2548459	T	C	0.0554866	0.0122755	6.40206e-06	13377	genus.Ruminiclostridium6.id.11356	TRUE	reported	iDDloy	0.4702	textfile	high	0.00152503	20.4285
7	101271282	rs73176030	C	T	0.058665	0.013208	7.28883e-06	13378	genus.Ruminiclostridium6.id.11356	TRUE	reported	iDDloy	0.3181	textfile	high	0.0014725	19.7252
14	56938952	rs71414120	G	T	0.200894	0.0406434	1.07697e-06	5567	genus.Ruminiclostridium6.id.11356	TRUE	reported	iDDloy	0.0765	textfile	high	0.0043695	24.423
14	20954661	rs1756364	T	G	0.0999189	0.0197169	2.53654e-07	12933	genus.Ruminiclostridium6.id.11356	TRUE	reported	iDDloy	0.1213	textfile	high	0.0019818	25.6775
8	79766499	rs11992182	C	A	0.0625299	0.0137876	4.64839e-06	13381	genus.Ruminiclostridium6.id.11356	TRUE	reported	iDDloy	0.2883	textfile	high	0.00153478	20.5653
16	72136154	rs61060922	G	T	0.15913	0.0322283	1.08647e-06	8955	genus.Ruminiclostridium6.id.11356	TRUE	reported	iDDloy	0.0447	textfile	high	0.00271506	24.3741
1	240503826	rs79968172	A	G	0.11614	0.0243083	1.66054e-06	12802	genus.Ruminiclostridium6.id.11356	TRUE	reported	iDDloy	0.0557	textfile	high	0.00177991	22.8235
11	40289063	rs77193512	G	A	0.0736533	0.0153163	1.29587e-06	13380	genus.Ruminiclostridium6.id.11356	TRUE	reported	iDDloy	0.167	textfile	high	0.00172531	23.1211
18	76018244	rs72991535	G	T	0.135604	0.0295174	4.95367e-06	9642	genus.Ruminiclostridium6.id.11356	TRUE	reported	iDDloy	0.0596	textfile	high	0.00218409	21.1007
11	86179076	rs663262	C	T	-0.13498	0.0310715	3.39417e-06	7876	genus.Ruminiclostridium6.id.11356	TRUE	reported	iDDloy	0.0517	textfile	high	0.00239041	18.8672
13	111703249	rs9555756	C	A	-0.0804138	0.0176692	7.10127e-06	13369	genus.Ruminiclostridium6.id.11356	TRUE	reported	iDDloy	0.1243	textfile	high	0.00154688	20.7092
2	5548605	rs792058	A	G	0.0554234	0.0125423	8.57953e-06	12933	genus.Ruminiclostridium6.id.11356	TRUE	reported	iDDloy	0.4274	textfile	high	0.00150757	19.5238
10	132651293	rs10829821	C	T	-0.097606	0.0216072	3.47141e-06	12802	genus.Ruminiclostridium6.id.11356	TRUE	reported	iDDloy	0.0855	textfile	high	0.00159142	20.4026
19	10115515	rs67479537	C	T	0.118994	0.026487	9.302e-06	11613	genus.Ruminiclostridium6.id.11356	TRUE	reported	iDDloy	0.0795	textfile	high	0.00173495	20.1795
4	36478011	rs35362464	A	C	0.0720077	0.0165387	8.99138e-06	13308	genus.Ruminiclostridium6.id.11356	TRUE	reported	iDDloy	0.1511	textfile	high	0.00142241	18.9536
3	157841287	rs57665991	G	C	-0.0641507	0.0123339	2.07274e-07	16725	genus.Ruminiclostridium9.id.11357	TRUE	reported	xfqh9L	0.2386	textfile	high	0.00161487	27.0491
1	247710285	rs12040548	T	G	0.0570422	0.0122359	3.14872e-06	16721	genus.Ruminiclostridium9.id.11357	TRUE	reported	xfqh9L	0.3111	textfile	high	0.00129806	21.7304
7	47013498	rs115044523	A	G	-0.0980026	0.0202616	2.37202e-06	16107	genus.Ruminiclostridium9.id.11357	TRUE	reported	xfqh9L	0.0915	textfile	high	0.00145038	23.3922
11	68886460	rs12419854	A	T	-0.0727975	0.0155594	3.17992e-06	16027	genus.Ruminiclostridium9.id.11357	TRUE	reported	xfqh9L	0.1779	textfile	high	0.00136396	21.8873
20	2210530	rs6082461	C	A	0.0586425	0.0131004	4.86594e-06	16650	genus.Ruminiclostridium9.id.11357	TRUE	reported	xfqh9L	0.2068	textfile	high	0.00120204	20.0357
19	34371198	rs918449	G	A	-0.0950908	0.0197177	2.55994e-06	16725	genus.Ruminiclostridium9.id.11357	TRUE	reported	xfqh9L	0.0696	textfile	high	0.00138866	23.2548
9	74214419	rs113048721	G	C	0.0600735	0.0132737	4.10352e-06	16719	genus.Ruminiclostridium9.id.11357	TRUE	reported	xfqh9L	0.2386	textfile	high	0.00122359	20.4799
6	128568828	rs73592673	T	A	-0.081629	0.0169515	2.13971e-06	15493	genus.Ruminiclostridium9.id.11357	TRUE	reported	xfqh9L	0.1471	textfile	high	0.00149448	23.1856
7	155701010	rs79082720	G	C	0.0928576	0.0204871	6.46935e-06	16094	genus.Ruminiclostridium9.id.11357	TRUE	reported	xfqh9L	0.0954	textfile	high	0.00127484	20.5409
8	14697544	rs74303178	C	T	0.0532742	0.0119274	7.91566e-06	16706	genus.Ruminiclostridium9.id.11357	TRUE	reported	xfqh9L	0.3201	textfile	high	0.00119276	19.9477
2	204706865	rs13033315	A	T	0.0511195	0.0111418	5.68052e-06	16724	genus.Ruminiclostridium9.id.11357	TRUE	reported	xfqh9L	0.4503	textfile	high	0.00125712	21.0481
3	29179983	rs9809789	T	C	-0.0717454	0.0159673	8.71968e-06	16025	genus.Ruminiclostridium9.id.11357	TRUE	reported	xfqh9L	0.168	textfile	high	0.00125828	20.1869
13	90441578	rs9522712	C	T	0.0699728	0.0154939	4.65962e-06	16725	genus.Ruminiclostridium9.id.11357	TRUE	reported	xfqh9L	0.1451	textfile	high	0.00121798	20.3932
6	67655320	rs78191726	C	T	0.0944998	0.0210206	7.58287e-06	16039	genus.Ruminiclostridium9.id.11357	TRUE	reported	xfqh9L	0.0905	textfile	high	0.00125848	20.2077
12	10702414	rs7137760	T	C	0.050797	0.0112182	7.06911e-06	16722	genus.Ruminiclostridium9.id.11357	TRUE	reported	xfqh9L	0.4145	textfile	high	0.00122464	20.501
2	235561254	rs10178772	T	G	0.0714394	0.0162124	7.72441e-06	15268	genus.RuminococcaceaeNK4A214group.id.11358	TRUE	reported	JdSD4W	0.1193	textfile	high	0.00127013	19.4145
22	17793012	rs5994253	G	A	-0.0811302	0.0157621	2.35183e-07	15288	genus.RuminococcaceaeNK4A214group.id.11358	TRUE	reported	JdSD4W	0.1461	textfile	high	0.00172996	26.4899
22	49796014	rs136761	A	G	-0.0587521	0.0119155	8.15195e-07	14822	genus.RuminococcaceaeNK4A214group.id.11358	TRUE	reported	JdSD4W	0.4294	textfile	high	0.00163759	24.3089
1	157338888	rs11586410	A	G	-0.0863422	0.0169937	3.66276e-07	14822	genus.RuminococcaceaeNK4A214group.id.11358	TRUE	reported	JdSD4W	0.1342	textfile	high	0.00173864	25.8114
12	78373555	rs34576931	C	G	-0.0873312	0.0194886	4.71641e-06	14678	genus.RuminococcaceaeNK4A214group.id.11358	TRUE	reported	JdSD4W	0.0915	textfile	high	0.00136621	20.0779
2	235430299	rs114244418	G	C	-0.175266	0.0372779	3.59151e-06	7123	genus.RuminococcaceaeNK4A214group.id.11358	TRUE	reported	JdSD4W	0.0408	textfile	high	0.00309374	22.0989
20	18030357	rs4814689	T	C	-0.1083	0.0230708	4.5519e-06	14009	genus.RuminococcaceaeNK4A214group.id.11358	TRUE	reported	JdSD4W	0.0666	textfile	high	0.00157052	22.0329
7	132042135	rs73158814	G	C	-0.109257	0.0227458	2.19798e-06	13077	genus.RuminococcaceaeNK4A214group.id.11358	TRUE	reported	JdSD4W	0.0736	textfile	high	0.00176126	23.0691
2	239087912	rs12731	G	A	-0.0527684	0.0115053	4.87237e-06	15288	genus.RuminococcaceaeNK4A214group.id.11358	TRUE	reported	JdSD4W	0.4513	textfile	high	0.00137405	21.0326
2	141897042	rs7573569	C	T	0.107739	0.0233638	3.23139e-06	14822	genus.RuminococcaceaeNK4A214group.id.11358	TRUE	reported	JdSD4W	0.0716	textfile	high	0.0014326	21.2616
3	26509287	rs147475196	G	A	-0.133769	0.0295196	4.72496e-06	9917	genus.RuminococcaceaeNK4A214group.id.11358	TRUE	reported	JdSD4W	0.0775	textfile	high	0.00206637	20.5305
16	24073806	rs62027366	C	T	0.0615389	0.0137612	6.58456e-06	14822	genus.RuminococcaceaeNK4A214group.id.11358	TRUE	reported	JdSD4W	0.2296	textfile	high	0.0013474	19.9954
4	159932022	rs12642039	C	T	-0.0553003	0.0119397	3.43005e-06	15276	genus.RuminococcaceaeNK4A214group.id.11358	TRUE	reported	JdSD4W	0.3658	textfile	high	0.00140232	21.449
5	35288938	rs35559912	C	T	-0.0925071	0.0203674	4.89023e-06	13976	genus.RuminococcaceaeNK4A214group.id.11358	TRUE	reported	JdSD4W	0.0656	textfile	high	0.00147386	20.6261
3	84725039	rs13087692	G	T	0.0574623	0.012594	8.69224e-06	15288	genus.RuminococcaceaeNK4A214group.id.11358	TRUE	reported	JdSD4W	0.3052	textfile	high	0.00135988	20.8154
1	100248591	rs6681678	T	C	-0.100174	0.024	9.04931e-06	13031	genus.RuminococcaceaeNK4A214group.id.11358	TRUE	reported	JdSD4W	0.0497	textfile	high	0.00133515	17.4189
[truncated: 879 more rows]

## Sheet: Table S4
Supplementary table 5 Cochran’s Q test and I^2 for IVW
Supplementary table 5 Cochrane’s Q test and I^2 for IVW
Inverse variance weighted method
(variants uncorrelated, fixed-effect model)
Number of Variants : 98
------------------------------------------------------------------
Method Estimate Std Error 95% CI p-value
IVW 0.025 0.073 -0.119, 0.168 0.735
------------------------------------------------------------------
Residual standard error = 0.993
Residual standard error is set to 1 in calculation of confidence interval by fixed-effect assumption.
Residual standard error is set to 1 in calculation of confidence interval when its estimate is less than 1.
Heterogeneity test statistic (Cochran's Q) = 95.5997 on 97 degrees of freedom, (p-value = 0.5212). I^2 = 0.0%.
F statistic = 21.9

## Sheet: Table S5
Supplementary table 5 Cochrane’s Q test for IVW and MR Egger
id.exposure	id.outcome	outcome	exposure	method	Q	Q_df	Q_pval
A3z1Td	eSw7ii	outcome	family.unknownfamily.id.1000001214	MR Egger	3.31631	7	0.854281
A3z1Td	eSw7ii	outcome	family.unknownfamily.id.1000001214	Inverse variance weighted	3.83319	8	0.871851
drY64c	eSw7ii	outcome	genus.Parasutterella.id.2892	MR Egger	5.90189	12	0.920946
drY64c	eSw7ii	outcome	genus.Parasutterella.id.2892	Inverse variance weighted	6.08144	13	0.943139
Je3fi1	eSw7ii	outcome	genus.LachnospiraceaeUCG004.id.11324	MR Egger	7.64098	11	0.745057
Je3fi1	eSw7ii	outcome	genus.LachnospiraceaeUCG004.id.11324	Inverse variance weighted	7.85565	12	0.796307
kujDFt	eSw7ii	outcome	genus.unknowngenus.id.1000001215	MR Egger	3.31631	7	0.854281
kujDFt	eSw7ii	outcome	genus.unknowngenus.id.1000001215	Inverse variance weighted	3.83319	8	0.871851
N9n18H	eSw7ii	outcome	genus.Sutterella.id.2896	MR Egger	8.13091	10	0.616052
N9n18H	eSw7ii	outcome	genus.Sutterella.id.2896	Inverse variance weighted	8.15049	11	0.699763
phJBr0	eSw7ii	outcome	genus.Eggerthella.id.819	MR Egger	6.33307	9	0.706176
phJBr0	eSw7ii	outcome	genus.Eggerthella.id.819	Inverse variance weighted	6.33311	10	0.786544
qhkV9Q	eSw7ii	outcome	order.Gastranaerophilales.id.1591	MR Egger	3.31631	7	0.854281
qhkV9Q	eSw7ii	outcome	order.Gastranaerophilales.id.1591	Inverse variance weighted	3.83319	8	0.871851
s0b65A	eSw7ii	outcome	genus.Oxalobacter.id.2978	MR Egger	2.3674	9	0.984239
s0b65A	eSw7ii	outcome	genus.Oxalobacter.id.2978	Inverse variance weighted	2.65489	10	0.988421
soGRNf	eSw7ii	outcome	class.Melainabacteria.id.1589	MR Egger	4.02824	8	0.854567
soGRNf	eSw7ii	outcome	class.Melainabacteria.id.1589	Inverse variance weighted	4.48784	9	0.876479

## Sheet: Table S6
Supplementary table 6 MR-Egger regression intercept analysis
id.exposure	id.outcome	outcome	exposure	egger_intercept	se	pval
A3z1Td	CW08bO	outcome	family.unknownfamily.id.1000001214	0.0510062	0.0709459	0.495468
drY64c	CW08bO	outcome	genus.Parasutterella.id.2892	-0.0232652	0.0549064	0.679263
Je3fi1	CW08bO	outcome	genus.LachnospiraceaeUCG004.id.11324	-0.0341914	0.0737965	0.652167
kujDFt	CW08bO	outcome	genus.unknowngenus.id.1000001215	0.0510062	0.0709459	0.495468
N9n18H	CW08bO	outcome	genus.Sutterella.id.2896	0.0128448	0.091786	0.891484
phJBr0	CW08bO	outcome	genus.Eggerthella.id.819	-0.00063302	0.0999547	0.995085
qhkV9Q	CW08bO	outcome	order.Gastranaerophilales.id.1591	0.0510062	0.0709459	0.495468
s0b65A	CW08bO	outcome	genus.Oxalobacter.id.2978	0.0649818	0.121195	0.604833
soGRNf	CW08bO	outcome	class.Melainabacteria.id.1589	0.0446342	0.0658379	0.516933

## Sheet: Table S7
Supplementary table 7 Steiger test
SNP	effect_allele.exposure	other_allele.exposure	effect_allele.outcome	other_allele.outcome	beta.exposure	beta.outcome	eaf.exposure	eaf.outcome	remove	palindromic	ambiguous	id.outcome	samplesize.outcome	se.outcome	pval.outcome	outcome	mr_keep.outcome	pval_origin.outcome	data_source.outcome	chr.exposure	pos.exposure	se.exposure	pval.exposure	samplesize.exposure	exposure	mr_keep.exposure	pval_origin.exposure	id.exposure	data_source.exposure	reliability.exposure	R2	F	action	mr_keep	units.outcome	units.exposure	rsq.exposure	effective_n.exposure	rsq.outcome	effective_n.outcome	steiger_dir	steiger_pval
rs11150282	T	C	T	C	0.098235	0.0947392	0.3211	NA	FALSE	FALSE	FALSE	CW08bO	447489	0.063466	0.135501	outcome	TRUE	reported	textfile	16	80493705	0.0197127	7.36e-07	5864	family.unknownfamily.id.1000001214	TRUE	reported	A3z1Td	textfile	high	0.00421709	24.8253	2	TRUE	NA	NA	0.00421852	5864	4.9796e-06	447489	TRUE	1.77587e-06
rs113884518	T	C	T	C	-0.20591	-0.000332522	0.0487	NA	FALSE	FALSE	FALSE	CW08bO	455290	0.126797	0.997908	outcome	TRUE	reported	textfile	9	24648997	0.0455376	7.74e-06	4434	family.unknownfamily.id.1000001214	TRUE	reported	A3z1Td	textfile	high	0.00459008	20.437	2	TRUE	NA	NA	0.00459214	4434	1.51056e-11	455290	TRUE	6.93437e-06
rs1221147	T	A	T	A	0.126305	0.0516694	0.1561	NA	FALSE	TRUE	TRUE	CW08bO	452465	0.0885414	0.559515	outcome	TRUE	reported	textfile	9	122046549	0.0279161	4.86e-06	5759	family.unknownfamily.id.1000001214	TRUE	reported	A3z1Td	textfile	high	0.00354195	20.4635	2	FALSE	NA	NA	0.00354318	5759	7.52646e-07	452465	TRUE	9.53391e-06
rs16851659	G	C	G	C	-0.0895168	0.0837933	0.3887	NA	FALSE	TRUE	TRUE	CW08bO	454592	0.0591251	0.156419	outcome	TRUE	reported	textfile	1	230523039	0.0186555	1.27e-06	5875	family.unknownfamily.id.1000001214	TRUE	reported	A3z1Td	textfile	high	0.0039038	23.0169	2	FALSE	NA	NA	0.00390513	5875	4.41828e-06	454592	TRUE	4.14138e-06
rs28678345	T	C	T	C	0.213083	0.0255401	0.0467	NA	FALSE	FALSE	FALSE	CW08bO	453839	0.136384	0.851452	outcome	TRUE	reported	textfile	17	53906328	0.0471377	8.06e-06	4315	family.unknownfamily.id.1000001214	TRUE	reported	A3z1Td	textfile	high	0.00471334	20.4249	2	TRUE	NA	NA	0.00471551	4315	7.72713e-08	453839	TRUE	7.57413e-06
rs367480	G	A	G	A	-0.0841649	-0.00619679	0.4274	NA	FALSE	FALSE	FALSE	CW08bO	452160	0.0595248	0.917087	outcome	TRUE	reported	textfile	11	2937631	0.0185948	7.52e-06	5878	family.unknownfamily.id.1000001214	TRUE	reported	A3z1Td	textfile	high	0.00347327	20.4801	2	TRUE	NA	NA	0.00347445	5878	2.39689e-08	452160	TRUE	7.38224e-06
rs4129395	G	A	G	A	0.0904264	0.0259484	0.4264	NA	FALSE	FALSE	FALSE	CW08bO	455700	0.0589146	0.659617	outcome	TRUE	reported	textfile	9	115975389	0.0185253	1.22e-06	5878	family.unknownfamily.id.1000001214	TRUE	reported	A3z1Td	textfile	high	0.00403713	23.8183	2	TRUE	NA	NA	0.00403849	5878	4.25694e-07	455700	TRUE	1.61307e-06
rs73074665	A	T	A	T	0.164631	0.0162109	0.0855	NA	FALSE	TRUE	TRUE	CW08bO	454480	0.113001	0.885929	outcome	TRUE	reported	textfile	7	20010624	0.0356037	3.62e-06	5749	family.unknownfamily.id.1000001214	TRUE	reported	A3z1Td	textfile	high	0.00370536	21.3739	2	FALSE	NA	NA	0.00370665	5749	4.52832e-08	454480	TRUE	4.7448e-06
rs789069	A	C	A	C	-0.10413	-0.145147	0.172	NA	FALSE	FALSE	FALSE	CW08bO	455401	0.0787555	0.0653284	outcome	TRUE	reported	textfile	18	1008278	0.0234459	6.5e-06	5870	family.unknownfamily.id.1000001214	TRUE	reported	A3z1Td	textfile	high	0.00334905	19.7182	2	TRUE	NA	NA	0.00335018	5870	7.45863e-06	455401	TRUE	2.6428e-05
rs79790072	T	C	T	C	0.226103	0.0262002	0.0567	NA	FALSE	FALSE	FALSE	CW08bO	450212	0.131146	0.841654	outcome	TRUE	reported	textfile	15	100747683	0.0488017	3.54e-06	4104	family.unknownfamily.id.1000001214	TRUE	reported	A3z1Td	textfile	high	0.00520318	21.4551	2	TRUE	NA	NA	0.0052057	4104	8.86511e-08	450212	TRUE	4.46279e-06
rs8028558	A	G	A	G	0.08346	0.0402751	0.4046	NA	FALSE	FALSE	FALSE	CW08bO	451963	0.0598025	0.500649	outcome	TRUE	reported	textfile	15	62055753	0.0188504	9.78e-06	5875	family.unknownfamily.id.1000001214	TRUE	reported	A3z1Td	textfile	high	0.00332553	19.596	2	TRUE	NA	NA	0.00332666	5875	1.00354e-06	451963	TRUE	1.56087e-05
rs9864379	T	C	T	C	-0.160521	-0.111803	0.1133	NA	FALSE	FALSE	FALSE	CW08bO	455043	0.0944338	0.236441	outcome	TRUE	reported	textfile	3	14306949	0.0292752	4.66e-08	5768	family.unknownfamily.id.1000001214	TRUE	reported	A3z1Td	textfile	high	0.0051854	30.0549	2	TRUE	NA	NA	0.00518719	5768	3.08035e-06	455043	TRUE	1.08932e-07
rs10899911	A	G	A	G	-0.0717102	0.072108	0.2724	NA	FALSE	FALSE	FALSE	CW08bO	453991	0.0651428	0.268328	outcome	TRUE	reported	textfile	10	44293839	0.0148151	1.15e-06	11386	genus.Parasutterella.id.2892	TRUE	reported	drY64c	textfile	high	0.00205346	23.4247	2	TRUE	NA	NA	0.00205382	11386	2.6989e-06	453991	TRUE	4.10889e-06
rs11715853	G	A	G	A	-0.0662952	0.040962	0.3141	NA	FALSE	FALSE	FALSE	CW08bO	456348	0.0648641	0.527711	outcome	TRUE	reported	textfile	3	30163689	0.0146114	6.23e-06	11386	genus.Parasutterella.id.2892	TRUE	reported	drY64c	textfile	high	0.00180478	20.5828	2	TRUE	NA	NA	0.0018051	11386	8.73894e-07	456348	TRUE	1.17805e-05
rs1403396	A	T	A	T	-0.0756729	-0.035356	0.2147	NA	FALSE	TRUE	TRUE	CW08bO	452417	0.0701027	0.614019	outcome	TRUE	reported	textfile	12	126498824	0.0159035	2.76e-06	11378	genus.Parasutterella.id.2892	TRUE	reported	drY64c	textfile	high	0.00198595	22.6371	2	FALSE	NA	NA	0.0019863	11378	5.62237e-07	452417	TRUE	3.85962e-06
rs2090816	A	C	A	C	0.0840967	-0.0230887	0.1571	NA	FALSE	FALSE	FALSE	CW08bO	449075	0.0796217	0.771832	outcome	TRUE	reported	textfile	6	137615592	0.0177315	2.9e-06	11385	genus.Parasutterella.id.2892	TRUE	reported	drY64c	textfile	high	0.00197187	22.4901	2	TRUE	NA	NA	0.00197221	11385	1.87249e-07	449075	TRUE	3.54419e-06
rs35055552	T	C	T	C	0.109554	-0.0884335	0.0775	NA	FALSE	FALSE	FALSE	CW08bO	438844	0.102935	0.390274	outcome	TRUE	reported	textfile	8	114804024	0.0235433	3.35e-06	9970	genus.Parasutterella.id.2892	TRUE	reported	drY64c	textfile	high	0.00216714	21.649	2	TRUE	NA	NA	0.00216757	9970	1.68189e-06	438844	TRUE	7.76985e-06
rs35414597	T	A	T	A	-0.0684946	-0.0385945	0.339	NA	FALSE	TRUE	TRUE	CW08bO	452971	0.062506	0.536936	outcome	TRUE	reported	textfile	4	15565736	0.0142143	1.51e-06	11386	genus.Parasutterella.id.2892	TRUE	reported	drY64c	textfile	high	0.00203519	23.2158	2	FALSE	NA	NA	0.00203554	11386	8.41664e-07	452971	TRUE	3.15022e-06
rs55877868	A	C	A	C	-0.104458	-0.00965994	0.0964	NA	FALSE	FALSE	FALSE	CW08bO	441910	0.0998531	0.922932	outcome	TRUE	reported	textfile	17	14692867	0.0228089	2.87e-06	10588	genus.Parasutterella.id.2892	TRUE	reported	drY64c	textfile	high	0.00197696	20.9696	2	TRUE	NA	NA	0.00197734	10588	2.11784e-08	441910	TRUE	6.50409e-06
rs62273907	A	G	A	G	0.229468	-0.19747	0.0497	NA	FALSE	FALSE	FALSE	CW08bO	456244	0.133846	0.140118	outcome	TRUE	reported	textfile	3	156550415	0.0502262	5.88e-06	3691	genus.Parasutterella.id.2892	TRUE	reported	drY64c	textfile	high	0.0056233	20.8617	2	TRUE	NA	NA	0.00562633	3691	4.77083e-06	456244	TRUE	1.01792e-05
rs6809952	G	A	G	A	-0.0684957	0.0761739	0.2734	NA	FALSE	FALSE	FALSE	CW08bO	434009	0.0654001	0.244126	outcome	TRUE	reported	textfile	3	193896709	0.0150892	8.13e-06	11077	genus.Parasutterella.id.2892	TRUE	reported	drY64c	textfile	high	0.00185681	20.6024	2	TRUE	NA	NA	0.00185715	11077	3.12577e-06	434009	TRUE	1.72922e-05
rs6828768	C	T	C	T	0.0636852	-0.0579627	0.5	NA	FALSE	FALSE	FALSE	CW08bO	455245	0.0584558	0.32141	outcome	TRUE	reported	textfile	4	65556925	0.0132645	1.78e-06	11386	genus.Parasutterella.id.2892	TRUE	reported	drY64c	textfile	high	0.00202043	23.0472	2	TRUE	NA	NA	0.00202079	11386	2.15972e-06	455245	TRUE	4.52748e-06
rs7303158	C	T	C	T	0.0646859	-0.00832738	0.4423	NA	FALSE	FALSE	FALSE	CW08bO	455389	0.0589424	0.887649	outcome	TRUE	reported	textfile	12	5275540	0.0134256	1.33e-06	11386	genus.Parasutterella.id.2892	TRUE	reported	drY64c	textfile	high	0.00203468	23.2101	2	TRUE	NA	NA	0.00203504	11386	4.38309e-08	455389	TRUE	2.18941e-06
rs7311004	T	C	T	C	-0.0617522	0.121348	0.3757	NA	FALSE	FALSE	FALSE	CW08bO	445256	0.0605073	0.0449083	outcome	TRUE	reported	textfile	12	53260710	0.0136438	5.92e-06	11384	genus.Parasutterella.id.2892	TRUE	reported	drY64c	textfile	high	0.00179621	20.4812	2	TRUE	NA	NA	0.00179652	11384	9.03312e-06	445256	TRUE	3.30872e-05
rs7572229	G	A	G	A	0.066273	-0.0824509	0.4901	NA	FALSE	FALSE	FALSE	CW08bO	448800	0.0589032	0.161582	outcome	TRUE	reported	textfile	2	72235444	0.0132736	6.32e-07	11383	genus.Parasutterella.id.2892	TRUE	reported	drY64c	textfile	high	0.00218519	24.9242	2	TRUE	NA	NA	0.00218558	11383	4.36576e-06	448800	TRUE	2.49438e-06
rs78383039	T	C	T	C	-0.146315	-0.00853896	0.0666	NA	FALSE	FALSE	FALSE	CW08bO	453926	0.121408	0.943929	outcome	TRUE	reported	textfile	2	178954708	0.0297119	1.57e-06	9174	genus.Parasutterella.id.2892	TRUE	reported	drY64c	textfile	high	0.00263638	24.2448	2	TRUE	NA	NA	0.00263696	9174	1.08976e-08	453926	TRUE	1.15546e-06
rs8039785	T	G	T	G	0.0618345	-0.0255558	0.4523	NA	FALSE	FALSE	FALSE	CW08bO	453878	0.0586769	0.663175	outcome	TRUE	reported	textfile	15	67316307	0.0133	3.62e-06	11383	genus.Parasutterella.id.2892	TRUE	reported	drY64c	textfile	high	0.00189529	21.6113	2	TRUE	NA	NA	0.00189562	11383	4.17934e-07	453878	TRUE	6.11948e-06
rs823424	G	A	G	A	-0.0713448	-0.0357438	0.2097	NA	FALSE	FALSE	FALSE	CW08bO	448458	0.0712301	0.615803	outcome	TRUE	reported	textfile	8	16674526	0.0156958	4.95e-06	11386	genus.Parasutterella.id.2892	TRUE	reported	drY64c	textfile	high	0.00181133	20.6576	2	TRUE	NA	NA	0.00181165	11386	5.61506e-07	448458	TRUE	1.04162e-05
rs11128180	A	G	A	G	0.0648288	-0.0225309	0.2237	NA	FALSE	FALSE	FALSE	CW08bO	456348	0.0688654	0.743536	outcome	TRUE	reported	textfile	3	70592215	0.0140126	4.52e-06	14466	genus.LachnospiraceaeUCG004.id.11324	TRUE	reported	Je3fi1	textfile	high	0.00147743	21.4011	2	TRUE	NA	NA	0.00147763	14466	2.34564e-07	456348	TRUE	6.91735e-06
rs12072562	T	C	T	C	0.133104	0.0177831	0.0517	NA	FALSE	FALSE	FALSE	CW08bO	451079	0.126864	0.888522	outcome	TRUE	reported	textfile	1	105287469	0.0303566	7.07e-06	9176	genus.LachnospiraceaeUCG004.id.11324	TRUE	reported	Je3fi1	textfile	high	0.0020908	19.2212	2	TRUE	NA	NA	0.00209126	9176	4.356e-08	451079	TRUE	1.5658e-05
rs12202257	G	A	G	A	-0.0550876	0.121025	0.4006	NA	FALSE	FALSE	FALSE	CW08bO	454293	0.0609184	0.0469589	outcome	TRUE	reported	textfile	6	78609654	0.0124186	7.03e-06	14448	genus.LachnospiraceaeUCG004.id.11324	TRUE	reported	Je3fi1	textfile	high	0.00136008	19.6745	2	TRUE	NA	NA	0.00136027	14448	8.68791e-06	454293	TRUE	5.89131e-05
rs12673420	G	A	G	A	0.0554351	0.00176035	0.4414	NA	FALSE	FALSE	FALSE	CW08bO	455178	0.0592097	0.976282	outcome	TRUE	reported	textfile	7	71303007	0.0118375	2.98e-06	14463	genus.LachnospiraceaeUCG004.id.11324	TRUE	reported	Je3fi1	textfile	high	0.00151402	21.9274	2	TRUE	NA	NA	0.00151423	14463	1.94193e-09	455178	TRUE	4.14852e-06
rs12747809	G	A	G	A	-0.062197	0.0569191	0.34	NA	FALSE	FALSE	FALSE	CW08bO	455622	0.0629318	0.365754	outcome	TRUE	reported	textfile	1	240359089	0.0125685	8.65e-07	14464	genus.LachnospiraceaeUCG004.id.11324	TRUE	reported	Je3fi1	textfile	high	0.00169025	24.4858	2	TRUE	NA	NA	0.00169049	14464	1.79545e-06	455622	TRUE	2.45579e-06
rs12894272	A	G	A	G	0.0579792	-0.0518255	0.3002	NA	FALSE	FALSE	FALSE	CW08bO	453205	0.0624343	0.406494	outcome	TRUE	reported	textfile	14	40536481	0.0125229	4.34e-06	14463	genus.LachnospiraceaeUCG004.id.11324	TRUE	reported	Je3fi1	textfile	high	0.0014799	21.4326	2	TRUE	NA	NA	0.00148011	14463	1.52036e-06	453205	TRUE	1.03146e-05
rs233486	A	G	A	G	-0.0799088	0.200172	0.1243	NA	FALSE	FALSE	FALSE	CW08bO	455422	0.0858765	0.0197573	outcome	TRUE	reported	textfile	6	14817584	0.017766	6.28e-06	13710	genus.LachnospiraceaeUCG004.id.11324	TRUE	reported	Je3fi1	textfile	high	0.00147344	20.2277	2	TRUE	NA	NA	0.00147365	13710	1.193e-05	455422	TRUE	5.53106e-05
rs2444793	C	T	C	T	-0.0542433	0.0644531	0.4702	NA	FALSE	FALSE	FALSE	CW08bO	445833	0.0592532	0.276703	outcome	TRUE	reported	textfile	6	81318836	0.0118188	4.77e-06	14463	genus.LachnospiraceaeUCG004.id.11324	TRUE	reported	Je3fi1	textfile	high	0.00145432	21.0615	2	TRUE	NA	NA	0.00145452	14463	2.65395e-06	445833	TRUE	1.54003e-05
rs2706242	G	C	G	C	-0.0901399	0.119019	0.0934	NA	FALSE	TRUE	TRUE	CW08bO	455964	0.100026	0.234095	outcome	TRUE	reported	textfile	13	51292902	0.0199712	9.84e-06	14026	genus.LachnospiraceaeUCG004.id.11324	TRUE	reported	Je3fi1	textfile	high	0.00145031	20.3687	2	FALSE	NA	NA	0.00145052	14026	3.10511e-06	455964	TRUE	2.24638e-05
rs2726805	A	G	A	G	0.0548397	0.0283645	0.4085	NA	FALSE	FALSE	FALSE	CW08bO	456348	0.0600141	0.636477	outcome	TRUE	reported	textfile	4	183247601	0.0120844	6.3e-06	14466	genus.LachnospiraceaeUCG004.id.11324	TRUE	reported	Je3fi1	textfile	high	0.00142158	20.591	2	TRUE	NA	NA	0.00142177	14466	4.89496e-07	456348	TRUE	1.16657e-05
rs2882478	G	A	G	A	-0.0577091	0.0556425	0.4553	NA	FALSE	FALSE	FALSE	CW08bO	444681	0.0596462	0.350884	outcome	TRUE	reported	textfile	2	49904589	0.0118338	1.21e-06	14466	genus.LachnospiraceaeUCG004.id.11324	TRUE	reported	Je3fi1	textfile	high	0.00164125	23.7781	2	TRUE	NA	NA	0.00164148	14466	1.95704e-06	444681	TRUE	3.619e-06
rs35182105	A	G	A	G	-0.109724	0.0652107	0.0726	NA	FALSE	FALSE	FALSE	CW08bO	449963	0.116406	0.575343	outcome	TRUE	reported	textfile	12	24572337	0.024221	4.87e-06	13170	genus.LachnospiraceaeUCG004.id.11324	TRUE	reported	Je3fi1	textfile	high	0.00155582	20.519	2	TRUE	NA	NA	0.00155606	13170	6.97448e-07	449963	TRUE	1.24541e-05
rs6656451	C	T	C	T	-0.05436	0.0224924	0.4394	NA	FALSE	FALSE	FALSE	CW08bO	456348	0.0587837	0.701994	outcome	TRUE	reported	textfile	1	65990422	0.011947	5.57e-06	14458	genus.LachnospiraceaeUCG004.id.11324	TRUE	reported	Je3fi1	textfile	high	0.00142992	20.7005	2	TRUE	NA	NA	0.00143012	14458	3.20821e-07	456348	TRUE	1.02688e-05
rs7629954	A	G	A	G	0.108441	-0.0251813	0.0686	NA	FALSE	FALSE	FALSE	CW08bO	456348	0.113328	0.824159	outcome	TRUE	reported	textfile	3	154242406	0.023825	5.77e-06	12568	genus.LachnospiraceaeUCG004.id.11324	TRUE	reported	Je3fi1	textfile	high	0.00164566	20.7134	2	TRUE	NA	NA	0.00164592	12568	1.0819e-07	456348	TRUE	8.49234e-06
rs11150282	T	C	T	C	0.098235	0.0947392	0.3211	NA	FALSE	FALSE	FALSE	CW08bO	447489	0.063466	0.135501	outcome	TRUE	reported	textfile	16	80493705	0.0197127	7.36e-07	5864	genus.unknowngenus.id.1000001215	TRUE	reported	kujDFt	textfile	high	0.00421709	24.8253	2	TRUE	NA	NA	0.00421852	5864	4.9796e-06	447489	TRUE	1.77587e-06
rs113884518	T	C	T	C	-0.20591	-0.000332522	0.0487	NA	FALSE	FALSE	FALSE	CW08bO	455290	0.126797	0.997908	outcome	TRUE	reported	textfile	9	24648997	0.0455376	7.74e-06	4434	genus.unknowngenus.id.1000001215	TRUE	reported	kujDFt	textfile	high	0.00459008	20.437	2	TRUE	NA	NA	0.00459214	4434	1.51056e-11	455290	TRUE	6.93437e-06
rs1221147	T	A	T	A	0.126305	0.0516694	0.1561	NA	FALSE	TRUE	TRUE	CW08bO	452465	0.0885414	0.559515	outcome	TRUE	reported	textfile	9	122046549	0.0279161	4.86e-06	5759	genus.unknowngenus.id.1000001215	TRUE	reported	kujDFt	textfile	high	0.00354195	20.4635	2	FALSE	NA	NA	0.00354318	5759	7.52646e-07	452465	TRUE	9.53391e-06
rs16851659	G	C	G	C	-0.0895168	0.0837933	0.3887	NA	FALSE	TRUE	TRUE	CW08bO	454592	0.0591251	0.156419	outcome	TRUE	reported	textfile	1	230523039	0.0186555	1.27e-06	5875	genus.unknowngenus.id.1000001215	TRUE	reported	kujDFt	textfile	high	0.0039038	23.0169	2	FALSE	NA	NA	0.00390513	5875	4.41828e-06	454592	TRUE	4.14138e-06
rs28678345	T	C	T	C	0.213083	0.0255401	0.0467	NA	FALSE	FALSE	FALSE	CW08bO	453839	0.136384	0.851452	outcome	TRUE	reported	textfile	17	53906328	0.0471377	8.06e-06	4315	genus.unknowngenus.id.1000001215	TRUE	reported	kujDFt	textfile	high	0.00471334	20.4249	2	TRUE	NA	NA	0.00471551	4315	7.72713e-08	453839	TRUE	7.57413e-06
rs367480	G	A	G	A	-0.0841649	-0.00619679	0.4274	NA	FALSE	FALSE	FALSE	CW08bO	452160	0.0595248	0.917087	outcome	TRUE	reported	textfile	11	2937631	0.0185948	7.52e-06	5878	genus.unknowngenus.id.1000001215	TRUE	reported	kujDFt	textfile	high	0.00347327	20.4801	2	TRUE	NA	NA	0.00347445	5878	2.39689e-08	452160	TRUE	7.38224e-06
rs4129395	G	A	G	A	0.0904264	0.0259484	0.4264	NA	FALSE	FALSE	FALSE	CW08bO	455700	0.0589146	0.659617	outcome	TRUE	reported	textfile	9	115975389	0.0185253	1.22e-06	5878	genus.unknowngenus.id.1000001215	TRUE	reported	kujDFt	textfile	high	0.00403713	23.8183	2	TRUE	NA	NA	0.00403849	5878	4.25694e-07	455700	TRUE	1.61307e-06
rs73074665	A	T	A	T	0.164631	0.0162109	0.0855	NA	FALSE	TRUE	TRUE	CW08bO	454480	0.113001	0.885929	outcome	TRUE	reported	textfile	7	20010624	0.0356037	3.62e-06	5749	genus.unknowngenus.id.1000001215	TRUE	reported	kujDFt	textfile	high	0.00370536	21.3739	2	FALSE	NA	NA	0.00370665	5749	4.52832e-08	454480	TRUE	4.7448e-06
rs789069	A	C	A	C	-0.10413	-0.145147	0.172	NA	FALSE	FALSE	FALSE	CW08bO	455401	0.0787555	0.0653284	outcome	TRUE	reported	textfile	18	1008278	0.0234459	6.5e-06	5870	genus.unknowngenus.id.1000001215	TRUE	reported	kujDFt	textfile	high	0.00334905	19.7182	2	TRUE	NA	NA	0.00335018	5870	7.45863e-06	455401	TRUE	2.6428e-05
rs79790072	T	C	T	C	0.226103	0.0262002	0.0567	NA	FALSE	FALSE	FALSE	CW08bO	450212	0.131146	0.841654	outcome	TRUE	reported	textfile	15	100747683	0.0488017	3.54e-06	4104	genus.unknowngenus.id.1000001215	TRUE	reported	kujDFt	textfile	high	0.00520318	21.4551	2	TRUE	NA	NA	0.0052057	4104	8.86511e-08	450212	TRUE	4.46279e-06
rs8028558	A	G	A	G	0.08346	0.0402751	0.4046	NA	FALSE	FALSE	FALSE	CW08bO	451963	0.0598025	0.500649	outcome	TRUE	reported	textfile	15	62055753	0.0188504	9.78e-06	5875	genus.unknowngenus.id.1000001215	TRUE	reported	kujDFt	textfile	high	0.00332553	19.596	2	TRUE	NA	NA	0.00332666	5875	1.00354e-06	451963	TRUE	1.56087e-05
rs9864379	T	C	T	C	-0.160521	-0.111803	0.1133	NA	FALSE	FALSE	FALSE	CW08bO	455043	0.0944338	0.236441	outcome	TRUE	reported	textfile	3	14306949	0.0292752	4.66e-08	5768	genus.unknowngenus.id.1000001215	TRUE	reported	kujDFt	textfile	high	0.0051854	30.0549	2	TRUE	NA	NA	0.00518719	5768	3.08035e-06	455043	TRUE	1.08932e-07
rs1145877	A	G	A	G	-0.073548	-0.016091	0.159	NA	FALSE	FALSE	FALSE	CW08bO	454535	0.0826906	0.845712	outcome	TRUE	reported	textfile	6	82386821	0.0162413	7.2e-06	13251	genus.Sutterella.id.2896	TRUE	reported	N9n18H	textfile	high	0.00154518	20.5037	2	TRUE	NA	NA	0.00154541	13251	8.33083e-08	454535	TRUE	9.43227e-06
rs11591622	T	G	T	G	-0.0688382	-0.118183	0.2157	NA	FALSE	FALSE	FALSE	CW08bO	453838	0.0681372	0.0828314	outcome	TRUE	reported	textfile	10	102520687	0.0151375	6.5e-06	12604	genus.Sutterella.id.2896	TRUE	reported	N9n18H	textfile	high	0.00163806	20.6767	2	TRUE	NA	NA	0.00163832	12604	6.62887e-06	453838	TRUE	2.67869e-05
rs13173038	A	G	A	G	-0.0718076	0.0401618	0.2207	NA	FALSE	FALSE	FALSE	CW08bO	451987	0.0724702	0.579453	outcome	TRUE	reported	textfile	5	58499183	0.0151627	2.73e-06	13245	genus.Sutterella.id.2896	TRUE	reported	N9n18H	textfile	high	0.00169044	22.4245	2	TRUE	NA	NA	0.0016907	13245	6.7949e-07	451987	TRUE	4.80954e-06
rs143438747	T	C	T	C	-0.145793	-0.204929	0.0547	NA	FALSE	FALSE	FALSE	CW08bO	450588	0.12489	0.100823	outcome	TRUE	reported	textfile	1	63278549	0.0306867	3.28e-06	9368	genus.Sutterella.id.2896	TRUE	reported	N9n18H	textfile	high	0.00240369	22.5672	2	TRUE	NA	NA	0.0024042	9368	5.97546e-06	450588	TRUE	7.96538e-06
rs2050185	G	A	G	A	0.0575138	0.0676229	0.3777	NA	FALSE	FALSE	FALSE	CW08bO	447400	0.0611598	0.268867	outcome	TRUE	reported	textfile	6	147936781	0.0128766	7.97e-06	13243	genus.Sutterella.id.2896	TRUE	reported	N9n18H	textfile	high	0.00150418	19.9468	2	TRUE	NA	NA	0.00150441	13243	2.7325e-06	447400	TRUE	2.51839e-05
rs2321387	G	A	G	A	-0.0592876	-0.108683	0.5298	NA	FALSE	FALSE	FALSE	CW08bO	442862	0.0595427	0.0679575	outcome	TRUE	reported	textfile	13	58689340	0.0124509	1.87e-06	13252	genus.Sutterella.id.2896	TRUE	reported	N9n18H	textfile	high	0.00170805	22.6704	2	TRUE	NA	NA	0.00170831	13252	7.52309e-06	442862	TRUE	1.1899e-05
rs2613606	C	T	C	T	-0.0556794	-0.110441	0.3936	NA	FALSE	FALSE	FALSE	CW08bO	455262	0.0590872	0.061607	outcome	TRUE	reported	textfile	7	111285025	0.0124117	7.2e-06	13249	genus.Sutterella.id.2896	TRUE	reported	N9n18H	textfile	high	0.00151663	20.1214	2	TRUE	NA	NA	0.00151686	13249	7.67381e-06	455262	TRUE	4.01556e-05
rs607327	C	T	C	T	0.0578334	0.0920108	0.3767	NA	FALSE	FALSE	FALSE	CW08bO	456287	0.06054	0.128553	outcome	TRUE	reported	textfile	11	111695709	0.0129053	6.63e-06	13251	genus.Sutterella.id.2896	TRUE	reported	N9n18H	textfile	high	0.00151327	20.0797	2	TRUE	NA	NA	0.0015135	13251	5.06238e-06	456287	TRUE	3.16679e-05
rs62501473	G	A	G	A	0.0694233	0.0382099	0.2286	NA	FALSE	FALSE	FALSE	CW08bO	453322	0.0682454	0.575554	outcome	TRUE	reported	textfile	7	150126751	0.0149416	5.52e-06	12762	genus.Sutterella.id.2896	TRUE	reported	N9n18H	textfile	high	0.00168873	21.5846	2	TRUE	NA	NA	0.00168899	12762	6.91512e-07	453322	TRUE	7.18454e-06
rs7499539	A	G	A	G	0.0617478	0.018687	0.3231	NA	FALSE	FALSE	FALSE	CW08bO	453662	0.0637579	0.769451	outcome	TRUE	reported	textfile	16	85038065	0.0130998	2.36e-06	13254	genus.Sutterella.id.2896	TRUE	reported	N9n18H	textfile	high	0.00167354	22.215	2	TRUE	NA	NA	0.00167379	13254	1.89357e-07	453662	TRUE	4.31891e-06
rs7638039	T	C	T	C	0.0645624	-0.0327874	0.2326	NA	FALSE	FALSE	FALSE	CW08bO	450992	0.068434	0.63186	outcome	TRUE	reported	textfile	3	70588939	0.0143887	8.66e-06	13236	genus.Sutterella.id.2896	TRUE	reported	N9n18H	textfile	high	0.00151881	20.1304	2	TRUE	NA	NA	0.00151903	13236	5.08983e-07	450992	TRUE	1.42198e-05
rs9350083	T	G	T	G	-0.0593069	-0.0425193	0.2992	NA	FALSE	FALSE	FALSE	CW08bO	454353	0.0635292	0.503312	outcome	TRUE	reported	textfile	6	18583878	0.0133929	8.23e-06	13254	genus.Sutterella.id.2896	TRUE	reported	N9n18H	textfile	high	0.0014773	19.6062	2	TRUE	NA	NA	0.00147752	13254	9.85901e-07	454353	TRUE	2.12708e-05
rs112205261	T	C	T	C	-0.188618	0.0873171	0.0577	NA	FALSE	FALSE	FALSE	CW08bO	452678	0.119649	0.465526	outcome	TRUE	reported	textfile	1	9136139	0.0403613	3.35e-06	5036	genus.Eggerthella.id.819	TRUE	reported	phJBr0	textfile	high	0.00431788	21.8305	2	TRUE	NA	NA	0.00431958	5036	1.1765e-06	452678	TRUE	4.94449e-06
rs13070736	A	C	A	C	-0.121331	-0.0474703	0.1571	NA	FALSE	FALSE	FALSE	CW08bO	453162	0.0842902	0.573315	outcome	TRUE	reported	textfile	3	20807454	0.0272024	7.62e-06	5147	genus.Eggerthella.id.819	TRUE	reported	phJBr0	textfile	high	0.00385035	19.8866	2	TRUE	NA	NA	0.00385184	5147	6.99903e-07	453162	TRUE	1.22967e-05
rs1784446	G	A	G	A	0.0907728	-0.0263984	0.4423	NA	FALSE	FALSE	FALSE	CW08bO	454197	0.059188	0.655591	outcome	TRUE	reported	textfile	11	102461599	0.0198096	5.23e-06	5147	genus.Eggerthella.id.819	TRUE	reported	phJBr0	textfile	high	0.00406292	20.989	2	TRUE	NA	NA	0.00406449	5147	4.37971e-07	454197	TRUE	6.61227e-06
rs2223081	G	A	G	A	0.102572	-0.0571524	0.2922	NA	FALSE	FALSE	FALSE	CW08bO	451273	0.0673417	0.396053	outcome	TRUE	reported	textfile	21	29778032	0.0221108	3.89e-06	5147	genus.Eggerthella.id.819	TRUE	reported	phJBr0	textfile	high	0.00416372	21.5119	2	TRUE	NA	NA	0.00416533	5147	1.59611e-06	451273	TRUE	6.21266e-06
rs2240838	A	G	A	G	0.0980582	-0.000991607	0.502	NA	FALSE	FALSE	FALSE	CW08bO	421658	0.0609336	0.987016	outcome	TRUE	reported	textfile	7	38335954	0.0197653	7.36e-07	5147	genus.Eggerthella.id.819	TRUE	reported	phJBr0	textfile	high	0.00475922	24.6033	2	TRUE	NA	NA	0.00476106	5147	6.28069e-10	421658	TRUE	8.4379e-07
rs2877457	G	A	G	A	-0.093486	0.0698908	0.8678	NA	FALSE	FALSE	FALSE	CW08bO	414027	0.0671984	0.29831	outcome	TRUE	reported	textfile	4	70483957	0.0210208	9.03e-06	5083	genus.Eggerthella.id.819	TRUE	reported	phJBr0	textfile	high	0.00387606	19.7709	2	TRUE	NA	NA	0.00387758	5083	2.61273e-06	414027	TRUE	1.68896e-05
rs3851328	T	G	T	G	-0.107774	0.0993204	0.2664	NA	FALSE	FALSE	FALSE	CW08bO	453537	0.0689872	0.149954	outcome	TRUE	reported	textfile	2	45453805	0.0236527	4.18e-06	5147	genus.Eggerthella.id.819	TRUE	reported	phJBr0	textfile	high	0.0040176	20.754	2	TRUE	NA	NA	0.00401916	5147	4.57011e-06	453537	TRUE	1.2145e-05
rs4985746	G	A	G	A	0.110522	0.0301886	0.1789	NA	FALSE	FALSE	FALSE	CW08bO	449709	0.0711195	0.671218	outcome	TRUE	reported	textfile	17	17098213	0.0247653	5.71e-06	4906	genus.Eggerthella.id.819	TRUE	reported	phJBr0	textfile	high	0.00404322	19.9084	2	TRUE	NA	NA	0.00404486	4906	4.00663e-07	449709	TRUE	1.12763e-05
rs6430926	C	T	C	T	0.0879736	-0.0618611	0.5139	NA	FALSE	FALSE	FALSE	CW08bO	449980	0.0588435	0.293129	outcome	TRUE	reported	textfile	2	141337454	0.0197127	8.37e-06	5147	genus.Eggerthella.id.819	TRUE	reported	phJBr0	textfile	high	0.0038546	19.9087	2	TRUE	NA	NA	0.00385609	5147	2.4561e-06	449980	TRUE	1.54318e-05
rs67490567	T	C	T	C	0.108495	-0.160462	0.1978	NA	FALSE	FALSE	FALSE	CW08bO	420514	0.0787457	0.0415781	outcome	TRUE	reported	textfile	15	65691324	0.0245457	8.94e-06	5083	genus.Eggerthella.id.819	TRUE	reported	phJBr0	textfile	high	0.00382895	19.5297	2	TRUE	NA	NA	0.00383045	5083	9.87434e-06	420514	TRUE	3.07582e-05
rs76663501	C	T	C	T	0.175349	-0.11851	0.0815	NA	FALSE	FALSE	FALSE	CW08bO	456348	0.102213	0.246274	outcome	TRUE	reported	textfile	20	55647869	0.0378576	4.83e-06	4814	genus.Eggerthella.id.819	TRUE	reported	phJBr0	textfile	high	0.00443674	21.4448	2	TRUE	NA	NA	0.00443858	4814	2.94579e-06	456348	TRUE	7.28226e-06
rs11150282	T	C	T	C	0.098235	0.0947392	0.3211	NA	FALSE	FALSE	FALSE	CW08bO	447489	0.063466	0.135501	outcome	TRUE	reported	textfile	16	80493705	0.0197127	7.36e-07	5864	order.Gastranaerophilales.id.1591	TRUE	reported	qhkV9Q	textfile	high	0.00421709	24.8253	2	TRUE	NA	NA	0.00421852	5864	4.9796e-06	447489	TRUE	1.77587e-06
rs113884518	T	C	T	C	-0.20591	-0.000332522	0.0487	NA	FALSE	FALSE	FALSE	CW08bO	455290	0.126797	0.997908	outcome	TRUE	reported	textfile	9	24648997	0.0455376	7.74e-06	4434	order.Gastranaerophilales.id.1591	TRUE	reported	qhkV9Q	textfile	high	0.00459008	20.437	2	TRUE	NA	NA	0.00459214	4434	1.51056e-11	455290	TRUE	6.93437e-06
rs1221147	T	A	T	A	0.126305	0.0516694	0.1561	NA	FALSE	TRUE	TRUE	CW08bO	452465	0.0885414	0.559515	outcome	TRUE	reported	textfile	9	122046549	0.0279161	4.86e-06	5759	order.Gastranaerophilales.id.1591	TRUE	reported	qhkV9Q	textfile	high	0.00354195	20.4635	2	FALSE	NA	NA	0.00354318	5759	7.52646e-07	452465	TRUE	9.53391e-06
rs16851659	G	C	G	C	-0.0895168	0.0837933	0.3887	NA	FALSE	TRUE	TRUE	CW08bO	454592	0.0591251	0.156419	outcome	TRUE	reported	textfile	1	230523039	0.0186555	1.27e-06	5875	order.Gastranaerophilales.id.1591	TRUE	reported	qhkV9Q	textfile	high	0.0039038	23.0169	2	FALSE	NA	NA	0.00390513	5875	4.41828e-06	454592	TRUE	4.14138e-06
rs28678345	T	C	T	C	0.213083	0.0255401	0.0467	NA	FALSE	FALSE	FALSE	CW08bO	453839	0.136384	0.851452	outcome	TRUE	reported	textfile	17	53906328	0.0471377	8.06e-06	4315	order.Gastranaerophilales.id.1591	TRUE	reported	qhkV9Q	textfile	high	0.00471334	20.4249	2	TRUE	NA	NA	0.00471551	4315	7.72713e-08	453839	TRUE	7.57413e-06
rs367480	G	A	G	A	-0.0841649	-0.00619679	0.4274	NA	FALSE	FALSE	FALSE	CW08bO	452160	0.0595248	0.917087	outcome	TRUE	reported	textfile	11	2937631	0.0185948	7.52e-06	5878	order.Gastranaerophilales.id.1591	TRUE	reported	qhkV9Q	textfile	high	0.00347327	20.4801	2	TRUE	NA	NA	0.00347445	5878	2.39689e-08	452160	TRUE	7.38224e-06
rs4129395	G	A	G	A	0.0904264	0.0259484	0.4264	NA	FALSE	FALSE	FALSE	CW08bO	455700	0.0589146	0.659617	outcome	TRUE	reported	textfile	9	115975389	0.0185253	1.22e-06	5878	order.Gastranaerophilales.id.1591	TRUE	reported	qhkV9Q	textfile	high	0.00403713	23.8183	2	TRUE	NA	NA	0.00403849	5878	4.25694e-07	455700	TRUE	1.61307e-06
rs73074665	A	T	A	T	0.164631	0.0162109	0.0855	NA	FALSE	TRUE	TRUE	CW08bO	454480	0.113001	0.885929	outcome	TRUE	reported	textfile	7	20010624	0.0356037	3.62e-06	5749	order.Gastranaerophilales.id.1591	TRUE	reported	qhkV9Q	textfile	high	0.00370536	21.3739	2	FALSE	NA	NA	0.00370665	5749	4.52832e-08	454480	TRUE	4.7448e-06
rs789069	A	C	A	C	-0.10413	-0.145147	0.172	NA	FALSE	FALSE	FALSE	CW08bO	455401	0.0787555	0.0653284	outcome	TRUE	reported	textfile	18	1008278	0.0234459	6.5e-06	5870	order.Gastranaerophilales.id.1591	TRUE	reported	qhkV9Q	textfile	high	0.00334905	19.7182	2	TRUE	NA	NA	0.00335018	5870	7.45863e-06	455401	TRUE	2.6428e-05
rs79790072	T	C	T	C	0.226103	0.0262002	0.0567	NA	FALSE	FALSE	FALSE	CW08bO	450212	0.131146	0.841654	outcome	TRUE	reported	textfile	15	100747683	0.0488017	3.54e-06	4104	order.Gastranaerophilales.id.1591	TRUE	reported	qhkV9Q	textfile	high	0.00520318	21.4551	2	TRUE	NA	NA	0.0052057	4104	8.86511e-08	450212	TRUE	4.46279e-06
rs8028558	A	G	A	G	0.08346	0.0402751	0.4046	NA	FALSE	FALSE	FALSE	CW08bO	451963	0.0598025	0.500649	outcome	TRUE	reported	textfile	15	62055753	0.0188504	9.78e-06	5875	order.Gastranaerophilales.id.1591	TRUE	reported	qhkV9Q	textfile	high	0.00332553	19.596	2	TRUE	NA	NA	0.00332666	5875	1.00354e-06	451963	TRUE	1.56087e-05
rs9864379	T	C	T	C	-0.160521	-0.111803	0.1133	NA	FALSE	FALSE	FALSE	CW08bO	455043	0.0944338	0.236441	outcome	TRUE	reported	textfile	3	14306949	0.0292752	4.66e-08	5768	order.Gastranaerophilales.id.1591	TRUE	reported	qhkV9Q	textfile	high	0.0051854	30.0549	2	TRUE	NA	NA	0.00518719	5768	3.08035e-06	455043	TRUE	1.08932e-07
rs10464997	G	A	G	A	0.137691	-0.0274386	0.1531	NA	FALSE	FALSE	FALSE	CW08bO	449230	0.087022	0.752529	outcome	TRUE	reported	textfile	8	20902693	0.0294804	3.3e-06	4650	genus.Oxalobacter.id.2978	TRUE	reported	s0b65A	textfile	high	0.00466939	21.8051	2	TRUE	NA	NA	0.00467139	4650	2.21309e-07	449230	TRUE	4.01514e-06
rs11108500	A	G	A	G	-0.199099	0.0401666	0.0765	NA	FALSE	FALSE	FALSE	CW08bO	456348	0.116452	0.730156	outcome	TRUE	reported	textfile	12	96819204	0.0427327	3.74e-06	4303	genus.Oxalobacter.id.2978	TRUE	reported	s0b65A	textfile	high	0.00501952	21.6979	2	TRUE	NA	NA	0.00502184	4303	2.60701e-07	456348	TRUE	4.23251e-06
rs111966731	T	C	T	C	0.213114	-0.1388	0.0716	NA	FALSE	FALSE	FALSE	CW08bO	456054	0.122496	0.25717	outcome	TRUE	reported	textfile	15	93941937	0.047162	7.3e-06	3931	genus.Oxalobacter.id.2978	TRUE	reported	s0b65A	textfile	high	0.00516759	20.4089	2	TRUE	NA	NA	0.00517021	3931	2.81527e-06	456054	TRUE	1.13211e-05
rs12002250	A	C	A	C	0.217122	-0.0896896	0.0596	NA	FALSE	FALSE	FALSE	CW08bO	453072	0.128034	0.483608	outcome	TRUE	reported	textfile	9	19682558	0.0466317	1.42e-06	4297	genus.Oxalobacter.id.2978	TRUE	reported	s0b65A	textfile	high	0.0050199	21.6693	2	TRUE	NA	NA	0.00502223	4297	1.0831e-06	453072	TRUE	5.06941e-06
rs1569853	T	C	T	C	-0.138078	0.103981	0.1382	NA	FALSE	FALSE	FALSE	CW08bO	455868	0.0809266	0.198834	outcome	TRUE	reported	textfile	6	38550301	0.0296981	3.65e-06	4492	genus.Oxalobacter.id.2978	TRUE	reported	s0b65A	textfile	high	0.0047892	21.607	2	TRUE	NA	NA	0.00479133	4492	3.62148e-06	455868	TRUE	6.93916e-06
rs36057338	G	T	G	T	0.207847	-0.118256	0.0755	NA	FALSE	FALSE	FALSE	CW08bO	455470	0.115222	0.304736	outcome	TRUE	reported	textfile	4	189935314	0.0421439	8.8e-07	4244	genus.Oxalobacter.id.2978	TRUE	reported	s0b65A	textfile	high	0.0056985	24.3116	2	TRUE	NA	NA	0.00570117	4244	2.31269e-06	455470	TRUE	1.54596e-06
rs3862635	C	T	C	T	-0.172142	0.0758549	0.0785	NA	FALSE	FALSE	FALSE	CW08bO	455247	0.12066	0.529568	outcome	TRUE	reported	textfile	11	126582578	0.0394026	9.19e-06	4469	genus.Oxalobacter.id.2978	TRUE	reported	s0b65A	textfile	high	0.00425268	19.0778	2	TRUE	NA	NA	0.00425457	4469	8.68151e-07	455247	TRUE	1.85234e-05
rs4428215	G	A	G	A	0.130293	0.0348977	0.2604	NA	FALSE	FALSE	FALSE	CW08bO	455386	0.0700912	0.618561	outcome	TRUE	reported	textfile	3	171947435	0.0242237	7.51e-08	4655	genus.Oxalobacter.id.2978	TRUE	reported	s0b65A	textfile	high	0.00617658	28.9183	2	TRUE	NA	NA	0.00617922	4655	5.44363e-07	455386	TRUE	1.18829e-07
rs6000536	C	T	C	T	-0.130992	0.0835405	0.2107	NA	FALSE	FALSE	FALSE	CW08bO	447582	0.0739013	0.258294	outcome	TRUE	reported	textfile	22	37421469	0.0253804	2.06e-07	4654	genus.Oxalobacter.id.2978	TRUE	reported	s0b65A	textfile	high	0.00569098	26.626	2	TRUE	NA	NA	0.00569342	4654	2.85508e-06	447582	TRUE	5.31829e-07
rs6071435	T	A	T	A	-0.105512	-0.0617422	0.3638	NA	FALSE	TRUE	TRUE	CW08bO	455167	0.0605444	0.307832	outcome	TRUE	reported	textfile	20	59502888	0.021489	1.07e-06	4635	genus.Oxalobacter.id.2978	TRUE	reported	s0b65A	textfile	high	0.00517455	24.0984	2	FALSE	NA	NA	0.00517677	4635	2.28479e-06	455167	TRUE	1.76901e-06
rs6993398	G	A	G	A	0.127217	-0.0367017	0.1531	NA	FALSE	FALSE	FALSE	CW08bO	455121	0.0843026	0.663304	outcome	TRUE	reported	textfile	8	115560689	0.0278855	7.13e-06	4656	genus.Oxalobacter.id.2978	TRUE	reported	s0b65A	textfile	high	0.00445026	20.8041	2	TRUE	NA	NA	0.00445217	4656	4.16452e-07	455121	TRUE	7.07805e-06
rs736744	C	T	C	T	0.117882	-0.0313132	0.4155	NA	FALSE	FALSE	FALSE	CW08bO	452546	0.0600481	0.60204	outcome	TRUE	reported	textfile	9	87514407	0.0211262	2.57e-08	4655	genus.Oxalobacter.id.2978	TRUE	reported	s0b65A	textfile	high	0.0066441	31.1218	2	TRUE	NA	NA	0.00664694	4655	6.0089e-07	452546	TRUE	3.97274e-08
rs10148250	G	A	G	A	0.0861928	0.0751496	0.4563	NA	FALSE	FALSE	FALSE	CW08bO	453666	0.0588655	0.201732	outcome	TRUE	reported	textfile	14	107061448	0.0193381	8.67e-06	5453	class.Melainabacteria.id.1589	TRUE	reported	soGRNf	textfile	high	0.00362995	19.859	2	TRUE	NA	NA	0.00363128	5453	3.59249e-06	453666	TRUE	1.79934e-05
rs10738747	G	A	G	A	0.0814624	0.00617139	0.496	NA	FALSE	FALSE	FALSE	CW08bO	446571	0.0590036	0.916698	outcome	TRUE	reported	textfile	9	26184578	0.0184409	9.96e-06	5884	class.Melainabacteria.id.1589	TRUE	reported	soGRNf	textfile	high	0.00330551	19.5075	2	TRUE	NA	NA	0.00330663	5884	2.44974e-08	446571	TRUE	1.22015e-05
rs11150282	T	C	T	C	0.0989488	0.0947392	0.3211	NA	FALSE	FALSE	FALSE	CW08bO	447489	0.063466	0.135501	outcome	TRUE	reported	textfile	16	80493705	0.0196972	6.03e-07	5873	class.Melainabacteria.id.1589	TRUE	reported	soGRNf	textfile	high	0.0042785	25.227	2	TRUE	NA	NA	0.00427995	5873	4.9796e-06	447489	TRUE	1.45716e-06
rs113884518	T	C	T	C	-0.205352	-0.000332522	0.0487	NA	FALSE	FALSE	FALSE	CW08bO	455290	0.126797	0.997908	outcome	TRUE	reported	textfile	9	24648997	0.0454982	8.06e-06	4442	class.Melainabacteria.id.1589	TRUE	reported	soGRNf	textfile	high	0.00456503	20.3617	2	TRUE	NA	NA	0.00456707	4442	1.51056e-11	455290	TRUE	7.21069e-06
rs1221147	T	A	T	A	0.123968	0.0516694	0.1561	NA	FALSE	TRUE	TRUE	CW08bO	452465	0.0885414	0.559515	outcome	TRUE	reported	textfile	9	122046549	0.0278958	7.11e-06	5768	class.Melainabacteria.id.1589	TRUE	reported	soGRNf	textfile	high	0.00341217	19.742	2	FALSE	NA	NA	0.00341335	5768	7.52646e-07	452465	TRUE	1.37658e-05
rs16851659	G	C	G	C	-0.0896103	0.0837933	0.3887	NA	FALSE	TRUE	TRUE	CW08bO	454592	0.0591251	0.156419	outcome	TRUE	reported	textfile	1	230523039	0.0186432	1.27e-06	5884	class.Melainabacteria.id.1589	TRUE	reported	soGRNf	textfile	high	0.0039111	23.0954	2	FALSE	NA	NA	0.00391243	5884	4.41828e-06	454592	TRUE	3.98609e-06
rs28678345	T	C	T	C	0.214848	0.0255401	0.0467	NA	FALSE	FALSE	FALSE	CW08bO	453839	0.136384	0.851452	outcome	TRUE	reported	textfile	17	53906328	0.0470878	6.69e-06	4323	class.Melainabacteria.id.1589	TRUE	reported	soGRNf	textfile	high	0.00479265	20.8088	2	TRUE	NA	NA	0.00479486	4323	7.72713e-08	453839	TRUE	6.21885e-06
rs367480	G	A	G	A	-0.083758	-0.00619679	0.4274	NA	FALSE	FALSE	FALSE	CW08bO	452160	0.0595248	0.917087	outcome	TRUE	reported	textfile	11	2937631	0.0185796	8.2e-06	5887	class.Melainabacteria.id.1589	TRUE	reported	soGRNf	textfile	high	0.00344025	20.3157	2	TRUE	NA	NA	0.00344141	5887	2.39689e-08	452160	TRUE	8.03452e-06
rs4129395	G	A	G	A	0.0896187	0.0259484	0.4264	NA	FALSE	FALSE	FALSE	CW08bO	455700	0.0589146	0.659617	outcome	TRUE	reported	textfile	9	115975389	0.0185106	1.48e-06	5887	class.Melainabacteria.id.1589	TRUE	reported	soGRNf	textfile	high	0.00396586	23.432	2	TRUE	NA	NA	0.0039672	5887	4.25694e-07	455700	TRUE	1.96293e-06
rs73074665	A	T	A	T	0.166216	0.0162109	0.0855	NA	FALSE	TRUE	TRUE	CW08bO	454480	0.113001	0.885929	outcome	TRUE	reported	textfile	7	20010624	0.0355728	2.87e-06	5758	class.Melainabacteria.id.1589	TRUE	reported	soGRNf	textfile	high	0.00377741	21.8252	2	FALSE	NA	NA	0.00377871	5758	4.52832e-08	454480	TRUE	3.76639e-06
rs789069	A	C	A	C	-0.103539	-0.145147	0.172	NA	FALSE	FALSE	FALSE	CW08bO	455401	0.0787555	0.0653284	outcome	TRUE	reported	textfile	18	1008278	0.0234287	6.85e-06	5879	class.Melainabacteria.id.1589	TRUE	reported	soGRNf	textfile	high	0.00331109	19.5239	2	TRUE	NA	NA	0.00331221	5879	7.45863e-06	455401	TRUE	2.91143e-05
rs79790072	T	C	T	C	0.226722	0.0262002	0.0567	NA	FALSE	FALSE	FALSE	CW08bO	450212	0.131146	0.841654	outcome	TRUE	reported	textfile	15	100747683	0.0487841	3.29e-06	4107	class.Melainabacteria.id.1589	TRUE	reported	soGRNf	textfile	high	0.00523152	21.5883	2	TRUE	NA	NA	0.00523406	4107	8.86511e-08	450212	TRUE	4.16809e-06
rs9864379	T	C	T	C	-0.159735	-0.111803	0.1133	NA	FALSE	FALSE	FALSE	CW08bO	455043	0.0944338	0.236441	outcome	TRUE	reported	textfile	3	14306949	0.0292553	5.36e-08	5777	class.Melainabacteria.id.1589	TRUE	reported	soGRNf	textfile	high	0.00513394	29.8015	2	TRUE	NA	NA	0.00513571	5777	3.08035e-06	455043	TRUE	1.23624e-07

## Sheet: Table S8
Supplementary table 8 MR-PRESSO analysis
exposure	Pvalue(Global Test)
class.Melainabacteria.id.1589	0.894
genus.Oxalobacter.id.2978	0.984
genus.Parasutterella.id.2892	0.947
genus.LachnospiraceaeUCG004.id.11324	0.798
family.unknownfamily.id.1000001214	0.885
order.Gastranaerophilales.id.1591	0.887
genus.unknowngenus.id.1000001215	0.871
genus.Eggerthella.id.819	0.809
genus.Sutterella.id.2896	0.723

## Sheet: Table S9
Supplementary table 9 Summary-based Mendelian randomization (SMR) analysis from blood DNA methylation to GM (FDR < 0.05)
probeID	ProbeChr	Gene	Probe_bp	topSNP	topSNP_chr	topSNP_bp	A1	A2	Freq	b_GWAS	se_GWAS	p_GWAS	b_eQTL	se_eQTL	p_eQTL	b_SMR	se_SMR	p_SMR	p_SMR_multi	p_HEIDI	nsnp_HEIDI	FDR
cg01465596	1	NA	42381916	rs72671259	1	42310794	G	T	0.181909	0.0863848	0.0189717	5.28e-06	-0.306019	0.0452834	1.4e-11	-0.282286	0.0747547	0.000159266	5.16e-05	0.15543	4	0.000148016
cg02031397	1	NA	42383598	rs72671245	1	42296663	A	G	0.181909	0.0878348	0.0189231	3.46e-06	-0.275265	0.0458144	1.88e-09	-0.319092	0.0868701	0.000239528	0.000111719	0.183582	4	0.000229697
cg17945447	1	NA	42384002	rs67730850	1	42305356	G	A	0.187873	0.0862627	0.0186269	3.64e-06	-0.272502	0.0453132	1.81e-09	-0.316558	0.0862744	0.000243312	0.000110177	0.187337	4	0.000227274
cg16685388	1	NA	42384056	rs72671259	1	42310794	G	T	0.181909	0.0863848	0.0189717	5.28e-06	-0.433571	0.0451937	8.51e-22	-0.19924	0.0484353	3.9e-05	7.23e-06	0.0569002	4	8.78e-05
cg23762517	1	NA	42384310	rs72671259	1	42310794	G	T	0.181909	0.0863848	0.0189717	5.28e-06	-0.416979	0.045157	2.61e-20	-0.207168	0.0507289	4.43e-05	1.09e-05	0.060363	4	9.14e-05
cg25607920	1	NA	42384365	rs72671259	1	42310794	G	T	0.181909	0.0863848	0.0189717	5.28e-06	-0.450288	0.0450902	1.75e-23	-0.191843	0.0463054	3.43e-05	4.4e-06	0.0791967	4	7.81e-05
cg15937073	1	NA	42384564	rs72671259	1	42310794	G	T	0.181909	0.0863848	0.0189717	5.28e-06	-0.401769	0.0453395	7.9e-19	-0.215011	0.0530897	5.12e-05	1.32e-05	0.0555545	4	9.31e-05
cg24049493	1	NA	42385941	rs401869	1	42281302	A	C	0.240557	0.0756357	0.0168391	7.07e-06	-0.277533	0.0411335	1.51e-11	-0.272529	0.0728894	0.000184802	0.000161195	0.0574757	3	0.00028904
cg00178427	1	NA	42500551	rs438876	1	42290850	C	G	0.22167	0.0848155	0.0174208	1.12e-06	-0.257172	0.0426229	1.6e-09	-0.329801	0.0870427	0.000151282	0.000173605	0.86587	3	0.000304015
cg24998527	1	NA	42611607	rs67730850	1	42305356	G	A	0.187873	0.0862627	0.0186269	3.64e-06	-0.303666	0.0452219	1.88e-11	-0.284071	0.0745132	0.000137646	0.000100752	0.0608064	4	0.000213564
cg22816091	1	NA	42611670	rs67730850	1	42305356	G	A	0.187873	0.0862627	0.0186269	3.64e-06	-0.314617	0.0451345	3.15e-12	-0.274183	0.0710801	0.000114608	0.00026144	0.0861374	3	0.000408357
cg06092502	1	NA	42611687	rs67730850	1	42305356	G	A	0.187873	0.0862627	0.0186269	3.64e-06	-0.289515	0.0451889	1.49e-10	-0.297956	0.0793867	0.000174577	0.000347151	0.138923	3	0.000500483
cg10980436	1	NA	179545073	rs11802862	1	179397933	A	C	0.276342	-0.11854	0.0249388	2e-06	-0.265161	0.0350572	3.92e-14	0.44705	0.111081	5.71e-05	3.73e-05	0.746059	3	0.000130435
cg27574654	1	NA	207004445	rs2056226	1	206997892	G	C	0.206759	0.0681933	0.0135813	5.14e-07	0.412384	0.0400914	8.14e-25	0.165364	0.036648	6.42e-06	1.62e-05	0.701431	3	9.75e-05
cg26035071	1	NA	209982407	rs77380553	1	210661794	A	G	0.133201	-0.0773747	0.0167375	3.79e-06	-0.336826	0.0431609	6e-15	0.229717	0.057756	6.97e-05	1.29e-05	0.095767	4	9.31e-05
cg13305793	1	NA	210517139	rs77380553	1	210661794	A	G	0.133201	-0.0773747	0.0167375	3.79e-06	0.258009	0.0434414	2.86e-09	-0.299892	0.0822065	0.000264263	0.000221436	0.221272	4	0.0003641
cg26050004	1	NA	235667680	rs6429094	1	235611093	G	A	0.0874751	0.171351	0.0382778	7.59e-06	-0.293645	0.0526412	2.43e-08	-0.583532	0.167138	0.000480651	0.000547818	0.195703	3	0.000702648
cg21740146	1	NA	247171252	rs4506496	1	247145690	G	A	0.336978	0.10309	0.0212861	1.28e-06	0.347239	0.0344318	6.45e-24	0.296885	0.0680034	1.27e-05	4.71e-05	0.0779774	3	0.000143442
cg20324884	1	NA	247171322	rs4506496	1	247145690	G	A	0.336978	0.10309	0.0212861	1.28e-06	0.335153	0.0340651	7.68e-23	0.30759	0.0707894	1.39e-05	3.35e-05	0.170052	3	0.000122935
cg23027521	1	NA	247171430	rs4506496	1	247145690	G	A	0.336978	0.10309	0.0212861	1.28e-06	0.317147	0.0345835	4.71e-20	0.325054	0.0759023	1.85e-05	5.26e-05	0.110197	3	0.000149081
cg25794766	1	NA	247171433	rs4506496	1	247145690	G	A	0.336978	0.10309	0.0212861	1.28e-06	0.329269	0.0342628	7.25e-22	0.313087	0.0723918	1.53e-05	5.09e-05	0.105716	3	0.000148016
cg22385719	1	NA	247171490	rs4506496	1	247145690	G	A	0.336978	0.10309	0.0212861	1.28e-06	0.388431	0.0340626	4.02e-30	0.265401	0.0595377	8.28e-06	2.68e-05	0.0692493	3	0.000110518
cg11518349	1	NA	247171838	rs4506496	1	247145690	G	A	0.336978	0.10309	0.0212861	1.28e-06	0.287083	0.0344106	7.25e-17	0.359094	0.0857338	2.81e-05	7.39e-05	0.148427	3	0.00017998
cg00043324	1	NA	247195817	rs12057312	1	247145313	T	C	0.363817	0.093413	0.020845	7.42e-06	-0.206702	0.0335169	6.96e-10	-0.451921	0.124658	0.000288648	0.000210991	0.375605	3	0.000351558
cg01397495	2	NA	136496804	rs625118	2	136452402	A	C	0.159046	0.086203	0.0175325	8.8e-07	-2.02193	0.0404338	0	-0.042634	0.00871298	9.92e-07	1.2e-06	0.275274	6	4.85e-05
cg15123519	2	NA	136567270	rs1807356	2	136555484	C	T	0.194831	0.0886274	0.0171363	2.32e-07	-0.404946	0.0422708	9.72e-22	-0.218862	0.0480908	5.34e-06	4.29e-07	0.203756	3	2.76e-05
cg20242066	2	NA	136595261	rs60433564	2	136535364	C	A	0.133201	0.124308	0.0217689	1.13e-08	0.776124	0.0411214	1.87e-79	0.160165	0.0293039	4.61e-08	7.82e-10	0.054082	4	9.77e-07
cg05194412	2	NA	137003533	rs60963894	2	136539670	G	T	0.286282	0.0757513	0.0146345	2.26e-07	-0.47025	0.0424606	1.66e-28	-0.161087	0.034352	2.74e-06	1.45e-07	0.110085	3	1.62e-05
cg13640690	9	NA	92277007	rs74375131	9	92270011	C	T	0.144135	0.0843138	0.018625	5.99e-06	-0.433412	0.0325777	2.2e-40	-0.194535	0.0453926	1.82e-05	3.32e-06	0.43063	3	7.46e-05

[truncated: 4 more sheets: Table S10, Table S11, Table S12, Table S13]
